# Supplementary material for: Percolation channels: a universal idea to describe the atomic structure and dynamics of glasses and melts
Source: Sci Rep. 2017 Nov 28;7:16490. doi: 10.1038/s41598-017-16741-3 (PMC5705680; doi:10.1038/s41598-017-16741-3)
Supplement: Supplementary file 2 — Supplementary Dataset 1 [file 41598_2017_16741_MOESM2_ESM.xlsx]

## Sheet: Sheet1
Percolation channels: a universal idea to describe the atomic structure and dynamics of glasses and melts
Charles Le Losq, Daniel R. Neuville, Wenlin Chen, Pierre Florian, Dominique Massiot, Zhongfu Zhou, George N. Greaves.
Supplementary Information: Unprocessed Raman spectra acquirred with a T64000 Jobin-Yvon Raman spectrometer with the triple-grating setup and a green 514.532 cm-1 Coherent laser line
See table S1 for sample composition and figures 3, S1 and S2 to visualize the background-corrected and normalised spectra.
Glasses are named NAKx.y.z, where x = mol% SiO2,y = mol% Al2O3 and z = mol%K2O. The proportion of Na2O is equal to 100-x-y-z.
Al/Si	0			0.11			0.2			0.33			0.5			0.72			0.72			0.72			0.72			0.72			1			1			1			1			1
K/(K+Na)	0			1			1			1			1			0.99			0.73			0.47			0.24			0			0			0.25			0.5			0.78			0.99
Raman shift, cm-1	Silica		Raman shift, cm-1	NAK90.5.5		Raman shift, cm-1	NAK83.8.8		Raman shift, cm-1	NAK75.12.12		Raman shift, cm-1	NAK67.16.16		Raman shift, cm-1	NAK58.21.21		Raman shift, cm-1	NAK58.21.15		Raman shift, cm-1	NAK58.21.10		Raman shift, cm-1	NAK58.21.5		Raman shift, cm-1	NAK58.21.0		Raman shift, cm-1	NAK50.25.0		Raman shift, cm-1	NAK50.25.6		Raman shift, cm-1	NAK50.25.12		Raman shift, cm-1	NAK50.25.18		Raman shift, cm-1	NAK50.25.25
20.072	4526.8		15.058	7687.5		19.399	10715		19.399	12496		20.041	1336.2		20.041	2842.3		20.041	2768		10.043	1365		15.058	4697		15.404	3854.5		15.404	2875		19.399	7207		19.399	6590.9		15.058	4205.5		19.399	9502.3
20.662	5412.9		15.669	9052.5		20.076	11125		20.076	13109		20.65	2176.1		20.65	4330.2		20.65	3988.5		10.655	1634.1		15.671	5831		16.081	4178.5		16.081	3368		20.076	7439.5		20.076	6779.9		15.669	5069.7		20.076	10113
21.251	6121.1		16.28	10321		20.752	11657		20.752	13575		21.259	3304.1		21.259	6339		21.259	5557		11.266	1761.4		16.284	6820.4		16.758	4742		16.758	3904		20.752	7747.5		20.752	6945.9		16.28	5816		20.752	10348
21.84	6491.4		16.892	10659		21.428	11791		21.428	14136		21.869	4753.6		21.869	8956.6		21.869	7399.7		11.878	1829		16.897	7436.7		17.434	5076		17.434	4451.5		21.428	7881		21.428	7226.9		16.892	6167.6		21.428	10903
22.43	6640.2		17.503	10861		22.105	12208		22.105	14622		22.478	6081.2		22.478	11695		22.478	8913.2		12.489	1823.4		17.51	7608.3		18.113	5538.5		18.113	4925		22.105	8230.5		22.105	7420.9		17.503	6248.8		22.105	11200
23.019	6710.4		18.114	10972		22.781	12622		22.781	14821		23.087	6729.8		23.087	14009		23.087	9651.5		13.101	1803		18.123	7703.4		18.79	5880.5		18.79	5436		22.781	8397		22.781	7750.9		18.114	6324.3		22.781	11678
23.608	6790.3		18.725	11068		23.457	12778		23.457	15088		23.696	6888.6		23.696	15286		23.696	9851		13.712	1790.7		18.736	7852.7		19.466	6125.5		19.466	5974		23.457	8666		23.457	7859.9		18.725	6464.9		23.457	11260
24.198	6916.8		19.336	11285		24.133	13144		24.133	15412		24.306	7011.2		24.306	15685		24.306	10024		14.324	1769.1		19.349	7981.3		20.142	6312.5		20.142	6627.5		24.133	8569		24.133	7472.9		19.336	6578		24.133	12302
24.787	7002.3		19.947	11499		24.809	13578		24.809	15667		24.915	7133.2		24.915	16125		24.915	10327		14.935	1741.2		19.963	8086.8		20.819	6475		20.819	7027.5		24.809	9193		24.809	8429.9		19.947	6627.9		24.809	13030
25.376	7275.2		20.559	11705		25.486	13965		25.486	16148		25.524	7273.2		25.524	16545		25.524	10571		15.547	1731.3		20.576	8167.5		21.495	6508		21.495	7344.5		25.486	9324.5		25.486	8501.9		20.559	6707.4		25.486	13427
25.966	7513.4		21.17	11945		26.162	14468		26.162	16545		26.134	7435.2		26.134	16841		26.134	10758		16.158	1762.1		21.189	8155		22.171	6592.5		22.171	7636		26.162	9690		26.162	8891.9		21.17	6855.7		26.162	13583
26.555	7694.2		21.781	12167		26.837	14552		26.837	16613		26.743	7523.5		26.743	17072		26.743	11030		16.77	1767.6		21.802	8372.7		22.848	6566		22.848	7805.5		26.837	9913		26.837	8855.9		21.781	6976.8		26.837	13585
27.144	7879.2		22.392	12383		27.513	14681		27.513	16994		27.352	7693.9		27.352	17403		27.352	11243		17.381	1745.6		22.415	8416.5		23.524	6732.5		23.524	7955.5		27.513	10096		27.513	9109.9		22.392	7092.6		27.513	13863
27.734	8034.1		23.003	12481		28.189	14897		28.189	16912		27.961	7736.1		27.961	17805		27.961	11404		17.993	1751.4		23.028	8640.8		24.2	6767		24.2	8020.5		28.189	10352		28.189	9326.9		23.003	7308.9		28.189	14163
28.323	8092.6		23.615	12660		28.865	15087		28.865	17271		28.571	7796.4		28.571	17874		28.571	11464		18.604	1794.7		23.641	8883.5		24.876	6875		24.876	8044		28.865	10383		28.865	9543.9		23.615	7439.5		28.865	14448
28.912	8138.1		24.226	12956		29.541	15320		29.541	17443		29.18	7852		29.18	18052		29.18	11602		19.216	1803.6		24.254	9090.9		25.552	6967.5		25.552	8052		29.541	10414		29.541	9614.9		24.226	7567.1		29.541	14828
29.502	8000.8		24.837	13311		30.217	15563		30.217	17668		29.789	7855.2		29.789	18370		29.789	11768		19.827	1824.9		24.867	9269.7		26.228	7146.5		26.228	8312		30.217	10765		30.217	9903.9		24.837	7788.5		30.217	14956
30.091	8009.4		25.448	13557		30.892	15571		30.892	17926		30.399	7922		30.399	18551		30.399	11867		20.439	1859.2		25.48	9484.6		26.904	7371.5		26.904	8451		30.892	11079		30.892	9973.9		25.448	8031.1		30.892	15212
30.68	8106.7		26.059	13692		31.568	16025		31.568	18525		31.008	8116.7		31.008	18687		31.008	12011		21.05	1866.6		26.093	9674.5		27.58	7478.5		27.58	8735		31.568	11381		31.568	10057		26.059	8223.7		31.568	15173
31.27	8261.2		26.67	14011		32.243	16029		32.243	18368		31.617	8125		31.617	18896		31.617	12180		21.662	1926.4		26.706	9730.9		28.256	7574		28.256	8840		32.243	11399		32.243	10568		26.67	8455		32.243	15718
31.859	8350.8		27.282	14225		32.919	16342		32.919	18317		32.226	8327.9		32.226	19146		32.226	12235		22.273	1925.3		27.32	9919.8		28.932	7761		28.932	9070.5		32.919	11723		32.919	10671		27.282	8576.9		32.919	15927
32.448	8395.1		27.893	14316		33.595	16776		33.595	18828		32.836	8370.3		32.836	19495		32.836	12621		22.885	1977.7		27.933	10190		29.608	7872.5		29.608	9161		33.595	11922		33.595	11162		27.893	8836.8		33.595	16456
33.038	8518.2		28.504	14628		34.27	17095		34.27	18918		33.445	8364.8		33.445	19573		33.445	12831		23.496	1965.3		28.546	10277		30.283	7883.5		30.283	9131		34.27	12205		34.27	11322		28.504	8999.9		34.27	16881
33.627	8608.4		29.115	14614		34.945	17338		34.945	19341		34.054	8417.1		34.054	19943		34.054	12922		24.108	2013.8		29.159	10391		30.959	8008		30.959	9314		34.945	12559		34.945	11567		29.115	9106.7		34.945	17088
34.216	8733.2		29.726	14730		35.621	17217		35.621	19463		34.664	8549.1		34.664	20195		34.664	13033		24.719	2017.5		29.772	10606		31.635	8035.5		31.635	9369.5		35.621	12915		35.621	11792		29.726	9199.6		35.621	16939
34.805	8903.4		30.338	14953		36.296	17354		36.296	19541		35.273	8643.6		35.273	20391		35.273	13275		25.331	2082		30.385	10748		32.31	8081.5		32.31	9390		36.296	13161		36.296	11897		30.338	9398.3		36.296	17134
35.395	9137.6		30.949	15234		36.971	17327		36.971	19144		35.882	8755.8		35.882	20615		35.882	13492		25.942	2134.4		30.998	10888		32.986	8128.5		32.986	9349		36.971	13266		36.971	12085		30.949	9615.2		36.971	17229
35.984	9313.5		31.56	15430		37.646	17362		37.646	19424		36.491	8906.9		36.491	20789		36.491	13604		26.554	2164.5		31.611	11078		33.661	8281		33.661	9521.5		37.646	13356		37.646	12162		31.56	9791.4		37.646	17471
36.573	9347.9		32.171	15479		38.319	17334		38.319	19446		37.101	8999		37.101	20913		37.101	13789		27.165	2222.4		32.224	11290		34.336	8324		34.336	9654.5		38.319	13379		38.319	12310		32.171	9941.8		38.319	17745
37.163	9314.9		32.782	15572		38.994	17511		38.994	19374		37.71	9100.8		37.71	21116		37.71	13999		27.777	2267.2		32.837	11466		35.012	8501.5		35.012	9772		38.994	13508		38.994	12258		32.782	10075		38.994	17974
37.752	9354.4		33.393	15794		39.669	17696		39.669	19920		38.319	8898.2		38.319	21061		38.319	13659		28.388	2327.3		33.45	11596		35.685	8712.5		35.685	10027		39.669	13866		39.669	12578		33.393	10298		39.669	18047
38.341	9326.5		34.005	15932		40.344	17821		40.344	20188		38.929	8979.3		38.929	20956		38.929	13999		29	2339.3		34.063	11796		36.36	8932		36.36	10337		40.344	14059		40.344	12855		34.005	10484		40.344	18324
38.931	9229.2		34.616	15915		41.019	18170		41.019	20298		39.538	8966.1		39.538	21223		39.538	13971		29.611	2368.1		34.676	12075		37.035	9065.5		37.035	10320		41.019	14515		41.019	12953		34.616	10730		41.019	18499
39.52	9295.1		35.227	16146		41.694	17866		41.694	20097		40.147	8960.8		40.147	21346		40.147	14002		30.223	2354.7		35.29	12216		37.711	9129.5		37.711	10570		41.694	14695		41.694	12782		35.227	10862		41.694	18338
40.109	9391.7		35.838	16386		42.369	18007		42.369	20086		40.756	9053.5		40.756	21408		40.756	14176		30.834	2392		35.903	12453		38.386	9395		38.386	10606		42.369	14751		42.369	13380		35.838	11093		42.369	18708
40.699	9498.2		36.449	16629		43.042	17975		43.042	20012		41.366	9162.9		41.366	21603		41.366	14304		31.446	2447.3		36.516	12599		39.061	9447.5		39.061	10896		43.042	14876		43.042	13383		36.449	11321		43.042	18966
41.288	9541.1		37.061	16759		43.716	18082		43.716	20386		41.975	9205.9		41.975	21723		41.975	14457		32.057	2498.5		37.129	12792		39.736	9491.5		39.736	11166		43.716	15020		43.716	13310		37.061	11419		43.716	18695
41.877	9527.2		37.672	16787		44.391	18262		44.391	20484		42.584	9240.3		42.584	21829		42.584	14694		32.669	2537.8		37.742	12927		40.409	9534.5		40.409	11257		44.391	15036		44.391	13354		37.672	11537		44.391	18935
42.467	9623.6		38.283	16774		45.066	18205		45.066	20327		43.194	9311.5		43.194	22100		43.194	14865		33.28	2579.1		38.355	12983		41.084	9504		41.084	11200		45.066	15187		45.066	13358		38.283	11654		45.066	19067
43.056	9923.9		38.894	16728		45.741	18263		45.741	20290		43.803	9302.3		43.803	22065		43.803	14918		33.892	2625.3		38.968	13019		41.759	9611		41.759	11196		45.741	15616		45.741	13840		38.894	11625		45.741	19377
43.645	9974.7		39.505	16700		46.413	18127		46.413	20350		44.412	9428.7		44.412	22149		44.412	14999		34.503	2639.4		39.581	13073		42.433	9536.5		42.433	11184		46.413	15775		46.413	13998		39.505	11720		46.413	19144
44.235	9954.3		40.116	16737		47.087	18302		47.087	20250		45.021	9273.3		45.021	21972		45.021	14814		35.115	2668.8		40.194	13174		43.108	9777.5		43.108	11216		47.087	15790		47.087	13976		40.116	11894		47.087	19388
44.824	9820.2		40.728	16925		47.762	18339		47.762	20367		45.631	9354.4		45.631	22072		45.631	14910		35.726	2735.1		40.807	13266		43.781	9877		43.781	11475		47.762	15839		47.762	14339		40.728	11954		47.762	19776
45.413	9802.7		41.339	17035		48.436	18339		48.436	20111		46.24	9386.1		46.24	22224		46.24	14984		36.338	2791.5		41.42	13501		44.456	10068		44.456	11702		48.436	16148		48.436	14470		41.339	12145		48.436	19952
46.003	9844.8		41.95	17129		49.108	18272		49.108	20353		46.849	9332		46.849	22248		46.849	15158		36.949	2815.5		42.033	13700		45.13	10067		45.13	11883		49.108	16222		49.108	14144		41.95	12313		49.108	19852
46.592	9835.8		42.561	17206		49.783	18287		49.783	20541		47.459	9451.3		47.459	22447		47.459	15274		37.561	2835.7		42.646	13902		45.805	10398		45.805	11976		49.783	16179		49.783	14125		42.561	12415		49.783	19730
47.181	9910.1		43.172	17266		50.457	17994		50.457	20449		48.068	9559.4		48.068	22643		48.068	15445		38.172	2827.5		43.26	13991		46.477	10344		46.477	12257		50.457	16401		50.457	14245		43.172	12574		50.457	19779
47.77	10073		43.784	17367		51.131	18184		51.131	20373		48.677	9595.2		48.677	22719		48.677	15582		38.784	2854.9		43.873	14062		47.152	10342		47.152	12218		51.131	16366		51.131	14265		43.784	12711		51.131	19885
48.36	10150		44.395	17477		51.803	18338		51.803	20101		49.286	9608.6		49.286	22721		49.286	15492		39.396	2875.6		44.486	14015		47.826	10375		47.826	12142		51.803	16500		51.803	14355		44.395	12797		51.803	20046
48.949	10224		45.006	17426		52.478	17993		52.478	20229		49.896	9442.7		49.896	22538		49.896	15367		40.007	2861.8		45.099	14012		48.501	10366		48.501	12177		52.478	16596		52.478	14360		45.006	12835		52.478	20009
49.538	10173		45.617	17214		53.152	18086		53.152	20089		50.505	9548.4		50.505	22558		50.505	15298		40.619	2916.4		45.712	14139		49.173	10467		49.173	12118		53.152	16423		53.152	14244		45.617	12795		53.152	20000
50.128	10135		46.228	17268		53.823	18140		53.823	20096		51.114	9573.3		51.114	22632		51.114	15589		41.23	2969.1		46.325	14287		49.847	10528		49.847	12465		53.823	16502		53.823	14526		46.228	12877		53.823	20041
50.717	10178		46.84	17342		54.497	18151		54.497	20183		51.724	9598.9		51.724	22922		51.724	15751		41.842	2986.9		46.938	14494		50.521	10770		50.521	12313		54.497	16740		54.497	14251		46.84	13076		54.497	19594
51.306	10206		47.451	17414		55.171	17988		55.171	19926		52.333	9484.2		52.333	22650		52.333	15618		42.453	3029.5		47.551	14550		51.193	10764		51.193	12556		55.171	16609		55.171	14213		47.451	13138		55.171	19799
51.896	10100		48.062	17482		55.843	17608		55.843	20237		52.942	9443.3		52.942	22501		52.942	15614		43.065	3058.8		48.164	14700		51.868	10835		51.868	12728		55.843	16713		55.843	14553		48.062	13281		55.843	19802
52.485	10099		48.673	17512		56.517	17858		56.517	20096		53.551	9405.3		53.551	22560		53.551	15472		43.676	3089.9		48.777	14724		52.542	10882		52.542	12647		56.517	16773		56.517	14824		48.673	13314		56.517	20085
53.074	10051		49.284	17610		57.191	18001		57.191	20186		54.161	9404.6		54.161	22459		54.161	15466		44.288	3101		49.39	14653		53.214	10707		53.214	12668		57.191	17028		57.191	14827		49.284	13424		57.191	20446
53.664	10054		49.895	17525		57.862	17761		57.862	20264		54.77	9482.6		54.77	22406		54.77	15597		44.899	3081.1		50.003	14638		53.888	10677		53.888	12548		57.862	17143		57.862	15095		49.895	13436		57.862	20483
54.253	10130		50.507	17501		58.536	17973		58.536	20520		55.379	9572		55.379	22509		55.379	15644		45.511	3099.6		50.616	14620		54.562	10685		54.562	12827		58.536	17597		58.536	15128		50.507	13388		58.536	20545
54.842	10129		51.118	17578		59.207	18178		59.207	20247		55.989	9580.3		55.989	22399		55.989	15633		46.122	3143.8		51.23	14787		55.233	10798		55.233	12718		59.207	17301		59.207	15029		51.118	13437		59.207	20310
55.432	10076		51.729	17522		59.881	17949		59.881	19691		56.598	9546.2		56.598	22469		56.598	15567		46.734	3165.3		51.843	14970		55.907	10865		55.907	12650		59.881	17254		59.881	14881		51.729	13534		59.881	20358
56.021	10047		52.34	17449		60.555	17883		60.555	19887		57.207	9513.6		57.207	22625		57.207	15586		47.345	3215.7		52.456	14939		56.581	10687		56.581	12680		60.555	17391		60.555	14834		52.34	13527		60.555	20148
56.61	9982		52.951	17311		61.226	17818		61.226	20012		57.816	9420.8		57.816	22757		57.816	15746		47.957	3220.3		53.069	14845		57.253	10773		57.253	12717		61.226	17288		61.226	14919		52.951	13572		61.226	20481
57.2	10060		53.563	17294		61.9	17537		61.9	20402		58.426	9482.3		58.426	22923		58.426	16022		48.568	3233.9		53.682	14897		57.926	10818		57.926	12704		61.9	17378		61.9	15079		53.563	13551		61.9	20872
57.789	10166		54.174	17231		62.571	17545		62.571	20232		59.035	9626.6		59.035	23161		59.035	16034		49.18	3231.3		54.295	14874		58.598	10985		58.598	12948		62.571	17503		62.571	14903		54.174	13552		62.571	21303
58.378	10379		54.785	17337		63.244	17982		63.244	19746		59.644	9851.7		59.644	23258		59.644	16206		49.791	3236.6		54.908	14916		59.272	11253		59.272	13024		63.244	17932		63.244	14715		54.785	13576		63.244	21226
58.968	10603		55.396	17210		63.917	17466		63.917	19724		60.254	9900.7		60.254	23166		60.254	16139		50.403	3257.2		55.521	15033		59.945	11358		59.945	13104		63.917	17858		63.917	14805		55.396	13588		63.917	21103
59.557	10739		56.007	17173		64.589	17601		64.589	19693		60.863	9730.3		60.863	22883		60.863	15869		51.014	3258.3		56.134	15093		60.617	11369		60.617	13293		64.589	17794		64.589	14820		56.007	13690		64.589	20948
60.146	10717		56.618	17186		65.262	17431		65.262	20092		61.472	9497.3		61.472	22614		61.472	15743		51.626	3282.7		56.747	15167		61.29	11582		61.29	13461		65.262	17562		65.262	14991		56.618	13714		65.262	20569
60.735	10500		57.23	17193		65.933	17287		65.933	19587		62.081	9381.7		62.081	22524		62.081	15729		52.237	3287.1		57.36	15259		61.961	11548		61.961	13453		65.933	17507		65.933	14991		57.23	13702		65.933	20785
61.325	10140		57.841	17227		66.606	17028		66.606	19459		62.691	9417.8		62.691	22421		62.691	15566		52.849	3259.7		57.973	15311		62.635	11471		62.635	13670		66.606	17452		66.606	15049		57.841	13769		66.606	20702
61.914	10056		58.452	17347		67.277	17125		67.277	19329		63.3	9262.6		63.3	22428		63.3	15642		53.46	3250.6		58.586	15458		63.306	11291		63.306	13435		67.277	17125		67.277	14757		58.452	13887		67.277	20462
62.503	10158		59.063	17571		67.95	17191		67.95	19393		63.909	9467		63.909	22462		63.909	15664		54.072	3232.6		59.2	15645		63.979	11140		63.979	13409		67.95	17168		67.95	15004		59.063	14038		67.95	20228
63.093	10295		59.674	17673		68.621	17058		68.621	19148		64.519	9404.3		64.519	22524		64.519	15726		54.683	3272.4		59.813	15657		64.65	11021		64.65	13203		68.621	17221		68.621	14990		59.674	14206		68.621	19751
63.682	10404		60.286	17865		69.294	17040		69.294	18966		65.128	9438.8		65.128	22490		65.128	15697		55.295	3276.1		60.426	15551		65.324	11012		65.324	13125		69.294	17406		69.294	14971		60.286	14338		69.294	19928
64.271	10968		60.897	17539		69.964	16754		69.964	18934		65.737	9465.6		65.737	22520		65.737	15776		55.906	3284.9		61.039	15408		65.994	11011		65.994	13144		69.964	17370		69.964	14636		60.897	14150		69.964	19770
64.861	12181		61.508	17130		70.637	16804		70.637	18881		66.347	9393.9		66.347	22522		66.347	15935		56.518	3270.2		61.652	15299		66.668	11103		66.668	13082		70.637	17309		70.637	14909		61.508	13947		70.637	19813
65.45	13790		62.119	16827		71.308	16503		71.308	18753		66.956	9364.5		66.956	22523		66.956	15914		57.129	3335.3		62.265	15323		67.339	10937		67.339	13007		71.308	17448		71.308	14845		62.119	13829		71.308	20008
66.039	14852		62.73	16861		71.978	16689		71.978	18897		67.565	9392.4		67.565	22525		67.565	15811		57.741	3325.6		62.878	15194		68.012	11152		68.012	13079		71.978	17089		71.978	14769		62.73	13795		71.978	19634
66.629	12493		63.341	16912		72.651	16649		72.651	19225		68.174	9345.7		68.174	22398		68.174	15784		58.352	3352.9		63.491	15245		68.682	11202		68.682	13077		72.651	17497		72.651	14776		63.341	13811		72.651	19606
67.218	10469		63.953	16932		73.322	16995		73.322	19361		68.784	9240.7		68.784	22170		68.784	15710		58.964	3388.9		64.104	15301		69.355	11273		69.355	13211		73.322	17396		73.322	14842		63.953	13823		73.322	20705
67.807	10231		64.564	16970		73.994	16972		73.994	19251		69.393	9291		69.393	22224		69.393	15626		59.575	3411.9		64.717	15301		70.026	11216		70.026	13322		73.994	17641		73.994	14786		64.564	13842		73.994	22014
68.397	10229		65.175	16939		74.664	16448		74.664	19341		70.002	9362.2		70.002	22322		70.002	15657		60.187	3453.7		65.33	15346		70.699	11343		70.699	13352		74.664	17612		74.664	14765		65.175	13887		74.664	21906
68.986	10135		65.786	16969		75.337	16888		75.337	19249		70.612	9372.2		70.612	22406		70.612	15782		60.798	3339.7		65.943	15371		71.369	11207		71.369	13365		75.337	17603		75.337	15069		65.786	13864		75.337	21986
69.575	10078		66.397	16985		76.007	16605		76.007	18995		71.221	9268.9		71.221	22277		71.221	15771		61.41	3383.1		66.556	15364		72.042	11328		72.042	13407		76.007	17419		76.007	14849		66.397	13835		76.007	21580
70.165	10138		67.009	16908		76.677	16821		76.677	18690		71.83	9318.5		71.83	22344		71.83	15831		62.021	3384.1		67.17	15476		72.713	11425		72.713	13317		76.677	17366		76.677	14920		67.009	13925		76.677	21225
70.754	10190		67.62	16899		77.35	16474		77.35	18523		72.439	9245.7		72.439	22146		72.439	15655		62.633	3381.4		67.783	15431		73.383	11316		73.383	13276		77.35	18097		77.35	14771		67.62	14000		77.35	20733
71.343	10179		68.231	16887		78.02	16264		78.02	19069		73.049	9135.7		73.049	21976		73.049	15580		63.244	3373.1		68.396	15260		74.056	11531		74.056	13386		78.02	17696		78.02	14447		68.231	13941		78.02	20086
71.933	10283		68.842	16745		78.69	16329		78.69	18792		73.658	9094		73.658	22093		73.658	15488		63.856	3407.4		69.009	15348		74.726	11337		74.726	13521		78.69	17571		78.69	14793		68.842	13856		78.69	19958
72.522	10166		69.453	16584		79.362	15870		79.362	18412		74.267	9190.1		74.267	22230		74.267	15502		64.467	3369.8		69.622	15423		75.396	11286		75.396	13457		79.362	17469		79.362	14864		69.453	13869		79.362	19876
73.111	10151		70.064	16633		80.032	16214		80.032	17999		74.877	9332.1		74.877	22179		74.877	15766		65.079	3369.8		70.235	15562		76.069	11370		76.069	13479		80.032	17499		80.032	14894		70.064	13871		80.032	19756
73.701	10147		70.676	16690		80.702	16186		80.702	18055		75.486	9298.9		75.486	22229		75.486	15858		65.69	3369.8		70.848	15547		76.739	11412		76.739	13486		80.702	17487		80.702	14569		70.676	13853		80.702	19533
74.29	10220		71.287	16658		81.374	16222		81.374	18065		76.095	9216.5		76.095	22289		76.095	15887		66.302	3482.5		71.461	15550		77.412	11389		77.412	13482		81.374	17384		81.374	14916		71.287	13879		81.374	19691
74.879	10472		71.898	16717		82.044	16329		82.044	18232		76.704	8980.4		76.704	21957		76.704	15610		66.913	3410.3		72.074	15438		78.082	11298		78.082	13762		82.044	17440		82.044	14587		71.898	13901		82.044	19199
75.468	11102		72.509	16678		82.714	16196		82.714	17900		77.314	9083		77.314	21787		77.314	15390		67.525	3408.5		72.687	15309		78.752	11398		78.752	13716		82.714	17245		82.714	14689		72.509	13820		82.714	18936
76.058	13007		73.12	16498		83.386	16192		83.386	17782		77.923	9025.1		77.923	21578		77.923	15284		68.136	3326.8		73.3	15324		79.424	11123		79.424	13548		83.386	17237		83.386	14645		73.12	13673		83.386	18810
76.647	16131		73.732	16542		84.056	15832		84.056	17496		78.532	8995.1		78.532	21479		78.532	15272		68.748	3306.6		73.913	15414		80.094	11017		80.094	13583		84.056	17026		84.056	14440		73.732	13685		84.056	19028
77.236	18960		74.343	16607		84.725	15654		84.725	17351		79.142	9059		79.142	21548		79.142	15324		69.359	3364.3		74.526	15566		80.764	11225		80.764	13200		84.725	17201		84.725	14526		74.343	13817		84.725	18841
77.826	15384		74.954	16544		85.397	14893		85.397	17448		79.751	9078.4		79.751	21672		79.751	15379		69.971	3360.9		75.14	15638		81.434	11204		81.434	13275		85.397	17196		85.397	14525		74.954	13847		85.397	18930
78.415	11454		75.565	16648		86.067	15518		86.067	17543		80.36	8962.2		80.36	21601		80.36	15355		70.582	3370.6		75.753	15665		82.106	11301		82.106	13413		86.067	17062		86.067	14373		75.565	13915		86.067	19177
79.004	9907.1		76.176	16797		86.736	14890		86.736	17400		80.969	8859.2		80.969	21395		80.969	15272		71.194	3333.7		76.366	15451		82.776	11346		82.776	13367		86.736	17371		86.736	14371		76.176	13907		86.736	18687
79.594	9874		76.787	16808		87.406	15555		87.406	17650		81.579	8879.2		81.579	21356		81.579	15277		71.805	3361		76.979	15314		83.446	11576		83.446	13559		87.406	17234		87.406	14517		76.787	13713		87.406	18578
80.183	9950.9		77.399	16791		88.077	15754		88.077	17569		82.188	8865.6		82.188	21480		82.188	15436		72.417	3364.7		77.592	15207		84.118	11515		84.118	13628		88.077	17267		88.077	14480		77.399	13525		88.077	18641
80.772	9926.9		78.01	16634		88.747	15590		88.747	17256		82.797	8975.2		82.797	21529		82.797	15494		73.028	3311		78.205	15167		84.787	11564		84.787	13559		88.747	17045		88.747	14489		78.01	13518		88.747	18474
81.362	10027		78.621	16232		89.416	15293		89.416	17210		83.407	9119.6		83.407	21527		83.407	15568		73.64	3339		78.818	15183		85.457	11363		85.457	13561		89.416	17228		89.416	14690		78.621	13562		89.416	18601
81.951	10188		79.232	16108		90.086	15548		90.086	17222		84.016	9019.3		84.016	21440		84.016	15337		74.251	3394		79.431	15222		86.126	11411		86.126	13659		90.086	17244		90.086	14642		79.232	13507		90.086	18838
82.54	10330		79.843	16115		90.755	15555		90.755	17284		84.625	8878.6		84.625	21181		84.625	15141		74.863	3445.6		80.044	15279		86.798	11249		86.798	13728		90.755	17170		90.755	14570		79.843	13611		90.755	18619
83.13	10442		80.455	16052		91.426	15604		91.426	17381		85.234	8835.3		85.234	21026		85.234	15187		75.474	3375.5		80.657	15306		87.467	11177		87.467	13513		91.426	17099		91.426	14355		80.455	13545		91.426	18792
83.719	10345		81.066	16068		92.095	15466		92.095	17233		85.844	8831.3		85.844	20896		85.844	15045		76.086	3392.4		81.27	15259		88.137	11166		88.137	13358		92.095	17079		92.095	14437		81.066	13478		92.095	18498
84.308	10082		81.677	15959		92.764	15390		92.764	17287		86.453	8754.5		86.453	20812		86.453	14938		76.697	3392.4		81.883	15317		88.806	11186		88.806	13262		92.764	17186		92.764	14251		81.677	13564		92.764	18342
84.898	9894.6		82.288	16137		93.433	15191		93.433	17073		87.062	8631.3		87.062	20776		87.062	15062		77.309	3375.5		82.496	15386		89.476	11128		89.476	13144		93.433	16997		93.433	14487		82.288	13573		93.433	18363
85.487	9845.1		82.899	16225		94.102	15174		94.102	16819		87.672	8604.9		87.672	20750		87.672	15098		77.92	3423.5		83.11	15362		90.147	11178		90.147	13181		94.102	16920		94.102	14306		82.899	13603		94.102	18309
86.076	9948.6		83.511	16300		94.771	15001		94.771	16751		88.281	8685.5		88.281	20727		88.281	14876		78.532	3346.5		83.723	15364		90.816	11214		90.816	13288		94.771	16645		94.771	14237		83.511	13621		94.771	18282
86.666	9951.6		84.122	16267		95.442	14998		95.442	16625		88.89	8683.1		88.89	20735		88.89	14923		79.143	3336.4		84.336	15154		91.485	11265		91.485	13331		95.442	16756		95.442	14041		84.122	13601		95.442	18048
87.255	9965		84.733	16045		96.111	15011		96.111	16795		89.499	8689.5		89.499	20825		89.499	15008		79.755	3312.3		84.949	15125		92.155	11204		92.155	13265		96.111	17029		96.111	13987		84.733	13492		96.111	17832
87.844	9941.9		85.344	15817		96.78	14787		96.78	16893		90.109	8590.6		90.109	20717		90.109	15133		80.367	3324.9		85.562	15078		92.824	11328		92.824	13525		96.78	16840		96.78	13931		85.344	13340		96.78	17905
88.433	9926.4		85.955	15755		97.449	14851		97.449	16494		90.718	8524.3		90.718	20798		90.718	14996		80.978	3300.7		86.175	15054		93.493	11372		93.493	13534		97.449	16766		97.449	13815		85.955	13300		97.449	17727
89.023	9908.8		86.566	15824		98.118	14987		98.118	16478		91.327	8727.7		91.327	20750		91.327	14996		81.59	3331.1		86.788	15069		94.162	11229		94.162	13540		98.118	16962		98.118	14268		86.566	13172		98.118	17875
89.612	9902.9		87.178	15686		98.786	14782		98.786	16459		91.937	8732.4		91.937	20508		91.937	14934		82.201	3305.1		87.401	15037		94.833	11209		94.833	13521		98.786	16827		98.786	13867		87.178	13254		98.786	17579
90.201	10019		87.789	15797		99.455	14537		99.455	16386		92.546	8602.6		92.546	20315		92.546	14756		82.813	3314.4		88.014	14990		95.502	11168		95.502	13329		99.455	16684		99.455	13949		87.789	13191		99.455	17716
90.791	10087		88.4	15755		100.12	14782		100.12	16457		93.155	8588		93.155	20291		93.155	14771		83.424	3344.3		88.627	15028		96.171	11319		96.171	13219		100.12	16651		100.12	13895		88.4	13166		100.12	17719
91.38	10093		89.011	15578		100.79	14665		100.79	16330		93.764	8638.4		93.764	20202		93.764	14862		84.036	3299.4		89.24	15058		96.84	10989		96.84	13365		100.79	16663		100.79	13786		89.011	13211		100.79	17591
91.969	10153		89.622	15592		101.46	14677		101.46	16367		94.374	8612.2		94.374	20039		94.374	14881		84.647	3279.5		89.853	15137		97.508	10973		97.508	13275		101.46	16594		101.46	13845		89.622	13234		101.46	17466
92.559	10042		90.234	15683		102.13	14423		102.13	16457		94.983	8509.3		94.983	20035		94.983	14876		85.259	3299.2		90.466	15147		98.177	10997		98.177	13116		102.13	16740		102.13	13889		90.234	13215		102.13	17296
93.148	9935.8		90.845	15696		102.8	14385		102.8	16304		95.592	8369.6		95.592	20012		95.592	14698		85.87	3298.6		91.08	15074		98.846	10970		98.846	13237		102.8	16592		102.8	13635		90.845	13263		102.8	17210
93.737	9937.5		91.456	15744		103.47	14199		103.47	16025		96.202	8377.7		96.202	19873		96.202	14654		86.482	3255.1		91.693	14998		99.514	10803		99.514	12885		103.47	16529		103.47	13787		91.456	13266		103.47	17068
94.327	9964.8		92.067	15822		104.14	14481		104.14	16176		96.811	8433.3		96.811	19888		96.811	14654		87.093	3238.1		92.306	14916		100.18	11105		100.18	13047		104.14	16617		104.14	13867		92.067	13170		104.14	17374
94.916	9909.5		92.678	15701		104.81	14245		104.81	15876		97.42	8365.7		97.42	19838		97.42	14527		87.705	3288.2		92.919	14932		100.85	10872		100.85	13033		104.81	16179		104.81	13747		92.678	13148		104.81	17029
95.505	9916		93.289	15536		105.47	14161		105.47	15817		98.029	8431.2		98.029	19759		98.029	14529		88.316	3278.1		93.532	15000		101.52	10810		101.52	13104		105.47	16350		105.47	13699		93.289	13083		105.47	17026
96.095	9829.7		93.901	15461		106.14	14368		106.14	15723		98.639	8443.5		98.639	19845		98.639	14563		88.928	3258.9		94.145	15042		102.19	10840		102.19	13139		106.14	16484		106.14	13578		93.901	13031		106.14	16962
96.684	9876.4		94.512	15597		106.81	14201		106.81	15689		99.248	8393.4		99.248	19749		99.248	14619		89.539	3279.2		94.758	15005		102.86	10786		102.86	12925		106.81	16112		106.81	13353		94.512	13091		106.81	16991
97.273	9896.5		95.123	15474		107.48	13915		107.48	15528		99.857	8264.1		99.857	19561		99.857	14546		90.151	3279.3		95.371	14885		103.53	10778		103.53	13095		107.48	16296		107.48	13564		95.123	12992		107.48	16710
97.863	9873.5		95.734	15449		108.14	14025		108.14	15687		100.47	8198.7		100.47	19448		100.47	14385		90.762	3265.7		95.984	14802		104.19	10700		104.19	12838		108.14	16132		108.14	13624		95.734	12992		108.14	16859
98.452	9878.5		96.345	15416		108.81	14019		108.81	15551		101.08	8204.3		101.08	19386		101.08	14331		91.374	3264.8		96.597	14725		104.86	10624		104.86	12728		108.81	15921		108.81	13501		96.345	12915		108.81	16749
99.041	9908.3		96.957	15420		109.48	13963		109.48	15670		101.69	8162.1		101.69	19268		101.69	14390		91.985	3261.7		97.21	14736		105.53	10708		105.53	12760		109.48	16145		109.48	13118		96.957	12875		109.48	16761
99.631	9912.3		97.568	15383		110.15	14139		110.15	15613		102.29	8164.3		102.29	19134		102.29	14355		92.597	3251.3		97.823	14760		106.2	10908		106.2	12871		110.15	16120		110.15	13564		97.568	12813		110.15	16580
100.22	9947.4		98.179	15378		110.81	13907		110.81	15471		102.9	8171.8		102.9	19170		102.9	14334		93.208	3248		98.436	14772		106.87	10822		106.87	12895		110.81	16110		110.81	13275		98.179	12768		110.81	16485
100.81	9805.1		98.79	15319		111.48	13930		111.48	15846		103.51	8100.4		103.51	19023		103.51	14286		93.82	3254.8		99.05	14781		107.53	10753		107.53	12928		111.48	16145		111.48	13204		98.79	12775		111.48	16449
101.4	9739.9		99.401	15140		112.15	13742		112.15	15511		104.12	8078.6		104.12	19126		104.12	14325		94.431	3253.5		99.663	14667		108.2	10848		108.2	13024		112.15	15990		112.15	13189		99.401	12783		112.15	16554
101.99	9739.6		100.01	15204		112.82	13866		112.82	15433		104.73	8056.8		104.73	19132		104.73	14187		95.043	3242.6		100.28	14534		108.87	10861		108.87	13095		112.82	15919		112.82	13051		100.01	12773		112.82	16992
102.58	9712		100.62	15284		113.49	13738		113.49	15418		105.34	8059.6		105.34	19054		105.34	14346		95.654	3249.6		100.89	14489		109.54	10638		109.54	12881		113.49	15803		113.49	13246		100.62	12628		113.49	16943
103.17	9723.3		101.23	15025		114.15	13761		114.15	15313		105.95	8165.2		105.95	19101		105.95	14412		96.266	3202		101.5	14484		110.21	10675		110.21	12831		114.15	15754		114.15	13332		101.23	12601		114.15	16781
103.76	9720.9		101.85	15168		114.82	13864		114.82	15271		106.56	8147.4		106.56	19055		106.56	14412		96.877	3170.2		102.11	14484		110.87	10545		110.87	12713		114.82	16212		114.82	12942		101.85	12589		114.82	16412
104.35	9683.8		102.46	15108		115.49	13522		115.49	15078		107.17	8123.3		107.17	18978		107.17	14368		97.489	3194.4		102.73	14518		111.54	10277		111.54	12556		115.49	15877		115.49	12989		102.46	12565		115.49	15985
104.93	9785.1		103.07	15020		116.16	13537		116.16	15010		107.78	8104.1		107.78	18850		107.78	14263		98.1	3209.7		103.34	14480		112.21	10197		112.21	12365		116.16	15883		116.16	13033		103.07	12571		116.16	15838
105.52	9877		103.68	14958		116.82	13233		116.82	14971		108.39	7999.4		108.39	18611		108.39	14184		98.712	3209.7		103.95	14409		112.88	10064		112.88	12215		116.82	15660		116.82	12813		103.68	12565		116.82	15607
106.11	9919.8		104.29	14893		117.49	12990		117.49	14810		109	7976.3		109	18543		109	14152		99.323	3206.9		104.57	14380		113.54	10195		113.54	12285		117.49	15359		117.49	12739		104.29	12521		117.49	15686
106.7	9968		104.9	14947		118.15	13137		118.15	14488		109.61	7866.3		109.61	18573		109.61	13942		99.935	3182.9		105.18	14510		114.21	10149		114.21	12216		118.15	15130		118.15	12614		104.9	12549		118.15	15781
107.29	9899.4		105.51	15066		118.82	13074		118.82	14570		110.22	7949.3		110.22	18437		110.22	13953		100.55	3161.7		105.79	14542		114.88	10147		114.88	12232		118.82	15214		118.82	12548		105.51	12580		118.82	15672
107.88	9732.8		106.12	15159		119.49	12910		119.49	14617		110.82	8001.9		110.82	18329		110.82	13851		101.16	3146.5		106.41	14428		115.54	10069		115.54	12057		119.49	15156		119.49	12412		106.12	12568		119.49	15439
108.47	9613.4		106.74	15219		120.16	13166		120.16	14447		111.43	7902.8		111.43	18253		111.43	13792		101.77	3112.3		107.02	14450		116.21	10203		116.21	12150		120.16	15131		120.16	12466		106.74	12618		120.16	15264
109.06	9610.4		107.35	15060		120.82	13025		120.82	14294		112.04	7829.2		112.04	18111		112.04	13750		102.38	3146.5		107.63	14345		116.88	10112		116.88	12099		120.82	14700		120.82	12419		107.35	12587		120.82	15612
109.65	9646.6		107.96	15026		121.49	12720		121.49	14382		112.65	7901.9		112.65	18124		112.65	13803		102.99	3126.9		108.25	14256		117.54	9945.5		117.54	12271		121.49	15075		121.49	12575		107.96	12479		121.49	15254
110.24	9666.2		108.57	14910		122.16	12858		122.16	14336		113.26	7840.8		113.26	18076		113.26	13750		103.6	3154.2		108.86	14227		118.21	10098		118.21	12380		122.16	14987		122.16	12214		108.57	12380		122.16	15254
110.83	9695.4		109.18	14630		122.82	12896		122.82	14358		113.87	7782.9		113.87	18020		113.87	13749		104.22	3096.7		109.47	14155		118.88	10176		118.88	12413		122.82	14855		122.82	12523		109.18	12239		122.82	15374
111.42	9640.4		109.79	14645		123.49	12766		123.49	14434		114.48	7806.4		114.48	17903		114.48	13858		104.83	3144.1		110.08	14092		119.55	10072		119.55	12403		123.49	14884		123.49	12453		109.79	12160		123.49	15349
112.01	9557.3		110.4	14775		124.15	13114		124.15	14511		115.09	7826.4		115.09	17764		115.09	13924		105.44	3159.4		110.7	14003		120.21	10279		120.21	12449		124.15	14890		124.15	12258		110.4	12145		124.15	15207
112.6	9513.7		111.01	14782		124.82	13214		124.82	14547		115.7	7843.7		115.7	17814		115.7	13870		106.05	3138.1		111.31	13973		120.88	10225		120.88	12392		124.82	15155		124.82	12360		111.01	12102		124.82	15167
113.18	9518.9		111.62	14694		125.49	13083		125.49	14432		116.31	7785.7		116.31	17708		116.31	13708		106.66	3138.1		111.92	13925		121.55	10310		121.55	12447		125.49	15029		125.49	12095		111.62	12128		125.49	15176
113.77	9564.5		112.24	14607		126.15	12776		126.15	14314		116.92	7818.5		116.92	17623		116.92	13753		107.27	3133.9		112.54	13944		122.21	10210		122.21	12062		126.15	15003		126.15	12388		112.24	12138		126.15	15181
114.36	9662.5		112.85	14549		126.82	12792		126.82	14181		117.53	7785.6		117.53	17720		117.53	13629		107.88	3097.8		113.15	14003		122.88	10092		122.88	12110		126.82	14868		126.82	12213		112.85	12158		126.82	15206
114.95	9818.8		113.46	14529		127.49	12804		127.49	14125		118.14	7705.8		118.14	17495		118.14	13608		108.5	3082.8		113.76	14002		123.54	9979		123.54	12218		127.49	14807		127.49	12474		113.46	12195		127.49	15149
115.54	9888.3		114.07	14593		128.15	12759		128.15	14306		118.75	7657.8		118.75	17463		118.75	13542		109.11	3114.8		114.38	13916		124.21	10141		124.21	12173		128.15	14875		128.15	12416		114.07	12082		128.15	15019
116.13	9906.9		114.68	14694		128.82	12821		128.82	14217		119.35	7660		119.35	17288		119.35	13502		109.72	3089.5		114.99	13864		124.88	10086		124.88	12218		128.82	14783		128.82	12250		114.68	12082		128.82	15007
116.72	9887		115.29	14585		129.48	12799		129.48	14101		119.96	7668.9		119.96	17190		119.96	13472		110.33	3083.5		115.6	13807		125.54	10084		125.54	12276		129.48	14724		129.48	12291		115.29	12035		129.48	14661
117.31	9638.2		115.9	14731		130.15	12628		130.15	14222		120.57	7663.9		120.57	17164		120.57	13435		110.94	3065.9		116.22	13794		126.21	9897		126.21	12143		130.15	14922		130.15	12096		115.9	11994		130.15	14735
117.9	9497.8		116.51	14410		130.82	12638		130.82	13917		121.18	7642.9		121.18	17155		121.18	13441		111.55	3045.1		116.83	13838		126.88	9890.5		126.88	12114		130.82	14607		130.82	12165		116.51	11959		130.82	14624
118.49	9500.4		117.13	14521		131.48	12576		131.48	13799		121.79	7605.3		121.79	17143		121.79	13466		112.16	3046.8		117.44	13809		127.54	9939		127.54	11836		131.48	14607		131.48	12161		117.13	11944		131.48	14807
119.08	9563.4		117.74	14465		132.15	12646		132.15	13925		122.4	7585		122.4	17073		122.4	13437		112.78	3057.9		118.05	13707		128.21	9817.5		128.21	11878		132.15	14467		132.15	12157		117.74	11927		132.15	14876
119.67	9685.8		118.35	14355		132.81	12808		132.81	13942		123.01	7610.3		123.01	16988		123.01	13417		113.39	3043.7		118.67	13620		128.87	9739.5		128.87	12007		132.81	14511		132.81	12251		118.35	11923		132.81	14601
120.26	9736.2		118.96	14308		133.48	12574		133.48	13959		123.62	7518.6		123.62	17124		123.62	13429		114	3052.1		119.28	13460		129.54	9846.5		129.54	11967		133.48	14607		133.48	11841		118.96	11883		133.48	14638
120.85	9512.2		119.57	14302		134.14	12604		134.14	13897		124.23	7410.1		124.23	16747		124.23	13252		114.61	3058.5		119.89	13512		130.21	9822.5		130.21	11917		134.14	14231		134.14	12013		119.57	11771		134.14	14430
121.44	9484		120.18	14291		134.81	12450		134.81	13939		124.84	7520.6		124.84	16845		124.84	13107		115.22	3037.3		120.51	13571		130.87	9639.5		130.87	11900		134.81	14535		134.81	12122		120.18	11715		134.81	14471
122.02	9502.7		120.79	14284		135.47	12529		135.47	13937		125.45	7433.8		125.45	16845		125.45	13180		115.83	3025.9		121.12	13575		131.54	9826.5		131.54	11759		135.47	14438		135.47	11886		120.79	11736		135.47	14337
122.61	9450.2		121.4	14294		136.14	12133		136.14	13703		126.06	7438.2		126.06	16693		126.06	13251		116.45	3036.4		121.73	13598		132.2	9580		132.2	11713		136.14	14188		136.14	11589		121.4	11674		136.14	14366
123.2	9439.9		122.02	14248		136.8	12304		136.8	13704		126.67	7418.6		126.67	16563		126.67	13262		117.06	3057.9		122.35	13584		132.87	9541		132.87	11614		136.8	14177		136.8	11912		122.02	11762		136.8	14558
123.79	9469.2		122.63	14107		137.47	12316		137.47	13441		127.28	7433.6		127.28	16576		127.28	13207		117.67	2961.4		122.96	13548		133.54	9454		133.54	11724		137.47	14085		137.47	11753		122.63	11767		137.47	14293
124.38	9438		123.24	14300		138.13	12286		138.13	13750		127.88	7443.1		127.88	16642		127.88	13142		118.28	2973.5		123.57	13466		134.2	9605.5		134.2	11572		138.13	14130		138.13	11764		123.24	11746		138.13	14165
124.97	9369.5		123.85	14208		138.8	12171		138.8	13619		128.49	7459.8		128.49	16559		128.49	13075		118.89	3000		124.19	13320		134.87	9314.5		134.87	11576		138.8	14036		138.8	11512		123.85	11703		138.8	14114
125.56	9433.8		124.46	14139		139.46	12301		139.46	13642		129.1	7483.9		129.1	16397		129.1	13029		119.5	2996.3		124.8	13216		135.53	9480.5		135.53	11347		139.46	13842		139.46	11581		124.46	11591		139.46	14169
126.15	9278.2		125.07	14120		140.13	12049		140.13	13216		129.71	7417.5		129.71	16397		129.71	13047		120.11	2967.6		125.41	13245		136.2	9463		136.2	11349		140.13	13963		140.13	11684		125.07	11547		140.13	13966
126.74	9383		125.68	14048		140.79	12134		140.79	13440		130.32	7341.7		130.32	16350		130.32	13008		120.73	2973.2		126.02	13243		136.86	9473		136.86	11346		140.79	13895		140.79	11504		125.68	11473		140.79	14073
127.33	9364.1		126.29	13960		141.46	12107		141.46	13165		130.93	7345.6		130.93	16202		130.93	12932		121.34	2969.9		126.64	13199		137.52	9396.5		137.52	11458		141.46	13745		141.46	11557		126.29	11469		141.46	14081
127.92	9349.6		126.9	13964		142.12	12061		142.12	13260		131.54	7370.8		131.54	16207		131.54	12965		121.95	2974.9		127.25	13311		138.19	9422.5		138.19	11381		142.12	13748		142.12	11428		126.9	11467		142.12	13842
128.51	9360.9		127.52	13949		142.79	11872		142.79	13372		132.15	7290.6		132.15	16254		132.15	12862		122.56	2997		127.86	13172		138.85	9382		138.85	11328		142.79	13792		142.79	11449		127.52	11383		142.79	13727
129.1	9396.7		128.13	13858		143.45	12065		143.45	13276		132.76	7233.8		132.76	16037		132.76	12900		123.17	2964		128.48	13155		139.52	9461.5		139.52	11475		143.45	13745		143.45	11426		128.13	11349		143.45	13850
129.69	9466.5		128.74	13923		144.12	11936		144.12	13337		133.37	7194.2		133.37	16009		133.37	12877		123.78	2884.4		129.09	13083		140.18	9419.5		140.18	11500		144.12	13782		144.12	10856		128.74	11422		144.12	13757
130.28	9477.9		129.35	13961		144.78	11813		144.78	13232		133.98	7224.9		133.98	15896		133.98	12858		124.4	2911.4		129.7	13026		140.85	9319		140.85	11437		144.78	13737		144.78	11551		129.35	11299		144.78	13811
130.86	9474.9		129.96	13861		145.45	11901		145.45	13066		134.59	7274		134.59	15874		134.59	12819		125.01	2921.7		130.32	12936		141.51	9289.5		141.51	11247		145.45	13752		145.45	11709		129.96	11258		145.45	13913
131.45	9326.6		130.57	13893		146.11	11821		146.11	13108		135.2	7244.4		135.2	15896		135.2	12729		125.62	2938.1		130.93	12953		142.18	9171.5		142.18	11289		146.11	13520		146.11	11539		130.57	11330		146.11	13860
132.04	9317.5		131.18	13893		146.77	11997		146.77	13216		135.81	7193.2		135.81	15845		135.81	12687		126.23	2920.8		131.54	12977		142.84	9211.5		142.84	11258		146.77	13650		146.77	11496		131.18	11305		146.77	13819
132.63	9266.5		131.79	13831		147.44	11925		147.44	13250		136.41	7189.1		136.41	15787		136.41	12723		126.84	2910.3		132.16	12889		143.51	9228		143.51	11230		147.44	13570		147.44	11229		131.79	11267		147.44	13726
133.22	9263.2		132.41	13700		148.1	11819		148.1	13133		137.02	7157.9		137.02	15731		137.02	12674		127.45	2913.8		132.77	12854		144.17	9175.5		144.17	11163		148.1	13370		148.1	10941		132.41	11271		148.1	13426
133.81	9308.2		133.02	13718		148.76	11794		148.76	12997		137.63	7194.8		137.63	15640		137.63	12580		128.06	2888.2		133.38	12856		144.84	9163.5		144.84	11113		148.76	13420		148.76	10771		133.02	11193		148.76	13464
134.4	9312.6		133.63	13729		149.43	11750		149.43	12879		138.24	7225.1		138.24	15844		138.24	12707		128.68	2861.9		133.99	12730		145.5	9107.5		145.5	11100		149.43	13384		149.43	11031		133.63	11126		149.43	13495
134.99	9259.3		134.24	13741		150.09	11743		150.09	12827		138.85	7219.6		138.85	15741		138.85	12600		129.29	2873.2		134.61	12748		146.16	9089.5		146.16	10790		150.09	13118		150.09	11162		134.24	11120		150.09	13489
135.58	9268.9		134.85	13726		150.76	11572		150.76	12855		139.46	7168		139.46	15485		139.46	12598		129.9	2885.9		135.22	12778		146.83	8896.5		146.83	10955		150.76	12941		150.76	11004		134.85	11140		150.76	13493
136.17	9233.9		135.46	13652		151.42	11596		151.42	12825		140.07	7186.2		140.07	15542		140.07	12578		130.51	2871.7		135.83	12762		147.49	8975		147.49	11010		151.42	13120		151.42	11013		135.46	11140		151.42	13609
136.76	9204.7		136.07	13640		152.08	11901		152.08	12829		140.68	7071.7		140.68	15556		140.68	12495		131.12	2871.7		136.45	12664		148.16	8985		148.16	11021		152.08	13044		152.08	10723		136.07	11091		152.08	13556
137.35	9290		136.68	13530		152.75	11730		152.75	12917		141.29	7085		141.29	15461		141.29	12424		131.73	2841.8		137.06	12649		148.82	9014.5		148.82	10826		152.75	13210		152.75	10819		136.68	11061		152.75	13413
137.94	9342.9		137.29	13549		153.41	11743		153.41	12778		141.9	7094.5		141.9	15333		141.9	12433		132.34	2806.6		137.67	12614		149.48	8870.5		149.48	11006		153.41	13156		153.41	10960		137.29	11056		153.41	13315
138.53	9387.2		137.91	13651		154.07	11722		154.07	12718		142.51	7027.4		142.51	15237		142.51	12393		132.96	2818.5		138.29	12560		150.15	8858.5		150.15	10733		154.07	13265		154.07	11094		137.91	11045		154.07	13297
139.11	9427.4		138.52	13630		154.74	11560		154.74	12686		143.12	7015.2		143.12	15143		143.12	12305		133.57	2800.5		138.9	12579		150.81	8868.5		150.81	10795		154.74	13121		154.74	11255		138.52	10925		154.74	13623
139.7	9399.7		139.13	13589		155.4	11531		155.4	12777		143.73	7064.4		143.73	15118		143.73	12306		134.18	2842.2		139.51	12553		151.48	8790		151.48	10785		155.4	13142		155.4	10509		139.13	11038		155.4	13216
140.29	9288.5		139.74	13667		156.07	11639		156.07	12848		144.34	7027.3		144.34	15278		144.34	12315		134.79	2799.6		140.13	12464		152.14	8773		152.14	10603		156.07	12908		156.07	11037		139.74	11117		156.07	13268
140.88	9253.1		140.35	13554		156.73	11680		156.73	12769		144.94	7022.1		144.94	15162		144.94	12301		135.4	2807.9		140.74	12499		152.8	8744.5		152.8	10519		156.73	12974		156.73	10870		140.35	10967		156.73	13147
141.47	9204.2		140.96	13409		157.39	11640		157.39	12647		145.55	7014.3		145.55	15106		145.55	12369		136.01	2802.8		141.35	12414		153.46	8807.5		153.46	10539		157.39	12915		157.39	10627		140.96	10890		157.39	13151
142.06	9121		141.57	13326		158.05	11585		158.05	12560		146.16	7085		146.16	15068		146.16	12322		136.63	2801		141.96	12254		154.13	8753		154.13	10597		158.05	12853		158.05	10735		141.57	10873		158.05	13269
142.65	9157.3		142.18	13339		158.72	11465		158.72	12594		146.77	6941.3		146.77	15099		146.77	12268		137.24	2805.6		142.58	12294		154.79	8633.5		154.79	10645		158.72	12719		158.72	10634		142.18	10815		158.72	13035
143.24	9240.3		142.8	13388		159.38	11492		159.38	12454		147.38	6914.2		147.38	15052		147.38	12176		137.85	2784.6		143.19	12260		155.46	8612.5		155.46	10415		159.38	12862		159.38	10509		142.8	10789		159.38	13066
143.83	9284.6		143.41	13346		160.04	11364		160.04	12610		147.99	6922.3		147.99	14890		147.99	12148		138.46	2763.9		143.8	12227		156.12	8568.5		156.12	10493		160.04	12709		160.04	10746		143.41	10842		160.04	13214
144.42	9257.1		144.02	13333		160.71	11436		160.71	12755		148.6	6941.6		148.6	14858		148.6	12185		139.07	2734.6		144.42	12166		156.78	8474		156.78	10238		160.71	12657		160.71	10589		144.02	10881		160.71	13140
145.01	9216.2		144.63	13353		161.37	11620		161.37	12531		149.21	6949.8		149.21	14820		149.21	12140		139.68	2803.4		145.03	12245		157.44	8554		157.44	10453		161.37	12673		161.37	10783		144.63	10842		161.37	13059
145.6	9259.4		145.24	13271		162.03	11451		162.03	12473		149.82	6966		149.82	14813		149.82	12139		140.29	2757.2		145.64	12171		158.11	8619.5		158.11	10471		162.03	12564		162.03	10585		145.24	10753		162.03	12511
146.19	9235.5		145.85	13359		162.69	11380		162.69	12603		150.43	6952.5		150.43	14827		150.43	12131		140.91	2722.4		146.26	12111		158.77	8426.5		158.77	10412		162.69	12619		162.69	10483		145.85	10774		162.69	12768
146.78	9205.3		146.46	13311		163.36	11362		163.36	12556		151.04	6888.7		151.04	14687		151.04	11994		141.52	2725.7		146.87	12093		159.43	8425.5		159.43	10201		163.36	12286		163.36	10523		146.46	10777		163.36	12699
147.37	9188.5		147.07	13180		164.02	11237		164.02	12209		151.65	6882.4		151.65	14558		151.65	12023		142.13	2730		147.48	12048		160.1	8492		160.1	10126		164.02	12439		164.02	10448		147.07	10694		164.02	12897
147.95	9247.1		147.68	13240		164.68	11240		164.68	12201		152.26	6866		152.26	14722		152.26	11988		142.74	2733.7		148.1	12007		160.76	8408		160.76	10085		164.68	12242		164.68	10683		147.68	10639		164.68	12862
148.54	9299.3		148.3	13265		165.34	11267		165.34	12119		152.87	6854.2		152.87	14652		152.87	11924		143.35	2720.3		148.71	11965		161.42	8375		161.42	10177		165.34	11964		165.34	10491		148.3	10621		165.34	13001
149.13	9261.5		148.91	13193		166.01	11298		166.01	12353		153.47	6969.5		153.47	14679		153.47	11914		143.96	2723.5		149.32	11960		162.08	8348.5		162.08	10177		166.01	12242		166.01	10315		148.91	10605		166.01	12809
149.72	9172.2		149.52	13212		166.67	11093		166.67	12273		154.08	7025.8		154.08	14637		154.08	12049		144.57	2716.6		149.93	11877		162.75	8188.5		162.75	10106		166.67	12155		166.67	10338		149.52	10592		166.67	12693
150.31	9135.4		150.13	13256		167.33	11073		167.33	12067		154.69	6965.8		154.69	14662		154.69	12055		145.19	2686.8		150.55	11955		163.41	8247		163.41	10037		167.33	12174		167.33	10411		150.13	10566		167.33	12606
150.9	9149.8		150.74	13146		167.99	10875		167.99	12101		155.3	6888.7		155.3	14665		155.3	11946		145.8	2672.4		151.16	11885		164.07	8181.5		164.07	10009		167.99	12216		167.99	10540		150.74	10545		167.99	12615
151.49	9104.1		151.35	13056		168.65	11237		168.65	12261		155.91	6851.8		155.91	14544		155.91	11876		146.41	2656		151.77	11863		164.73	8171.5		164.73	9899		168.65	12318		168.65	10446		151.35	10599		168.65	12936
152.08	9215		151.96	13056		169.31	11252		169.31	12395		156.52	6824.6		156.52	14425		156.52	11759		147.02	2659.9		152.39	11780		165.39	8290.5		165.39	10137		169.31	12027		169.31	10433		151.96	10598		169.31	13015
152.67	9246.4		152.57	13087		169.98	11559		169.98	12287		157.13	6781.5		157.13	14376		157.13	11754		147.63	2657.9		153	11774		166.06	8267.5		166.06	10095		169.98	11982		169.98	10470		152.57	10542		169.98	12542
153.26	9232.2		153.19	13018		170.64	11401		170.64	12443		157.74	6784.7		157.74	14340		157.74	11784		148.24	2623.8		153.61	11806		166.72	8268		166.72	10057		170.64	12247		170.64	10467		153.19	10480		170.64	12735
153.85	9246		153.8	13192		171.3	11355		171.3	12561		158.35	6849.1		158.35	14306		158.35	11683		148.86	2662.4		154.23	11787		167.38	8116.5		167.38	10085		171.3	12208		171.3	10382		153.8	10541		171.3	12758
154.44	9201.9		154.41	13026		171.96	11149		171.96	12451		158.96	6878.8		158.96	14351		158.96	11747		149.47	2648.1		154.84	11759		168.04	8290		168.04	9958		171.96	12122		171.96	10368		154.41	10485		171.96	12662
155.03	9142.9		155.02	12996		172.62	11368		172.62	12277		159.57	6915.9		159.57	14454		159.57	11850		150.08	2626.5		155.45	11732		168.7	8221.5		168.7	9917		172.62	12172		172.62	10262		155.02	10458		172.62	12741
155.62	9191.7		155.63	13034		173.28	11098		173.28	12421		160.18	6789.3		160.18	14319		160.18	11718		150.69	2616.3		156.07	11665		169.37	8160.5		169.37	9915		173.28	11983		173.28	10281		155.63	10498		173.28	12714
156.21	9176		156.24	13003		173.95	11226		173.95	12290		160.79	6771.2		160.79	14310		160.79	11701		151.3	2629.2		156.68	11599		170.03	8064.5		170.03	9933		173.95	12047		173.95	10227		156.24	10478		173.95	12659
156.79	9192		156.85	12996		174.61	11270		174.61	12339		161.4	6741.3		161.4	14184		161.4	11764		151.91	2595.8		157.29	11523		170.69	8104		170.69	9957		174.61	11971		174.61	10276		156.85	10389		174.61	12763
157.38	9197.9		157.46	13022		175.27	11008		175.27	12176		162	6726.8		162	14256		162	11689		152.52	2572.9		157.91	11491		171.35	8065		171.35	9937.5		175.27	11874		175.27	10130		157.46	10351		175.27	12609
157.97	9239.9		158.07	12988		175.93	11250		175.93	12341		162.61	6778.1		162.61	14186		162.61	11707		153.14	2615.5		158.52	11529		172.01	8078		172.01	9822		175.93	11918		175.93	10276		158.07	10376		175.93	12672
158.56	9231.6		158.69	12923		176.59	11201		176.59	12379		163.22	6827.1		163.22	14200		163.22	11755		153.75	2623.3		159.13	11532		172.68	8113.5		172.68	9892		176.59	11911		176.59	10035		158.69	10366		176.59	12511
159.15	9149.7		159.3	12881		177.25	11187		177.25	12263		163.83	6817.1		163.83	14186		163.83	11735		154.36	2614.7		159.74	11380		173.34	8144		173.34	9873.5		177.25	12013		177.25	10275		159.3	10348		177.25	12636
159.74	9088.2		159.91	12790		177.91	11110		177.91	12284		164.44	6791.3		164.44	14174		164.44	11584		154.97	2596		160.36	11397		174	8081		174	9767.5		177.91	11780		177.91	10262		159.91	10352		177.91	12630
160.33	9122.8		160.52	12830		178.57	11065		178.57	12048		165.05	6745.6		165.05	14166		165.05	11492		155.58	2573.2		160.97	11419		174.66	7991		174.66	9715		178.57	11814		178.57	10112		160.52	10343		178.57	12686
160.92	9203.8		161.13	12825		179.24	11150		179.24	12071		165.66	6695.9		165.66	14049		165.66	11563		156.19	2574.9		161.58	11394		175.32	7960.5		175.32	9489		179.24	11705		179.24	10100		161.13	10223		179.24	12542
161.51	9218.2		161.74	12819		179.9	11163		179.9	12181		166.27	6743.1		166.27	13941		166.27	11551		156.8	2549.5		162.2	11377		175.98	7991.5		175.98	9746		179.9	11861		179.9	10139		161.74	10224		179.9	12602
162.1	9246.2		162.35	12895		180.56	11261		180.56	12325		166.88	6806.5		166.88	14053		166.88	11457		157.42	2581.7		162.81	11354		176.64	7791.5		176.64	9588		180.56	11587		180.56	10156		162.35	10275		180.56	12576
162.69	9260.3		162.96	12940		181.22	11262		181.22	12506		167.49	6772.9		167.49	13989		167.49	11467		158.03	2537		163.42	11339		177.3	7932		177.3	9584		181.22	11656		181.22	9969.9		162.96	10293		181.22	12554
163.28	9289.2		163.58	12935		181.88	11172		181.88	12383		168.1	6690.9		168.1	14052		168.1	11573		158.64	2547.8		164.04	11339		177.96	7882.5		177.96	9623		181.88	11717		181.88	10073		163.58	10327		181.88	12614
163.87	9225.5		164.19	12925		182.54	11268		182.54	12286		168.71	6802.2		168.71	14049		168.71	11438		159.25	2540.8		164.65	11281		178.62	7919.5		178.62	9629		182.54	11893		182.54	10387		164.19	10309		182.54	12536
164.46	9153.7		164.8	12870		183.2	11280		183.2	12281		169.32	6785.1		169.32	14070		169.32	11423		159.86	2546.8		165.26	11200		179.29	7858.5		179.29	9539.5		183.2	11760		183.2	10146		164.8	10267		183.2	12678
165.04	9156.6		165.41	12831		183.86	11137		183.86	12269		169.93	6711.8		169.93	13940		169.93	11448		160.47	2556.2		165.88	11266		179.95	7940.5		179.95	9581.5		183.86	11577		183.86	9974.9		165.41	10240		183.86	12558
165.63	9180.3		166.02	12874		184.52	11099		184.52	11843		170.53	6717.1		170.53	13887		170.53	11460		161.09	2516.4		166.49	11271		180.61	7938.5		180.61	9582.5		184.52	11651		184.52	10013		166.02	10229		184.52	12513
166.22	9156.6		166.63	12911		185.18	11385		185.18	11906		171.14	6768.5		171.14	13789		171.14	11447		161.7	2519.3		167.1	11100		181.27	7766.5		181.27	9569		185.18	11669		185.18	9917.9		166.63	10211		185.18	12341
166.81	9223.5		167.24	12933		185.84	11312		185.84	12353		171.75	6756.1		171.75	13785		171.75	11371		162.31	2533.3		167.71	11124		181.93	7902.5		181.93	9525		185.84	11594		185.84	9844.9		167.24	10121		185.84	12272
167.4	9331.4		167.85	12870		186.5	10862		186.5	12131		172.36	6747.7		172.36	13889		172.36	11323		162.92	2533.3		168.33	11052		182.59	7806.5		182.59	9645.5		186.5	11532		186.5	9894.9		167.85	10134		186.5	12318
167.99	9229.6		168.47	12923		187.16	10942		187.16	12248		172.97	6782.6		172.97	13933		172.97	11401		163.53	2513.2		168.94	11091		183.25	7630.5		183.25	9376		187.16	11451		187.16	9890.9		168.47	10183		187.16	12233
168.58	9200.2		169.08	12951		187.82	11017		187.82	11911		173.58	6774.4		173.58	13892		173.58	11522		164.14	2521.3		169.55	11107		183.91	7747.5		183.91	9357		187.82	11344		187.82	9915.9		169.08	10148		187.82	12438
169.17	9165.4		169.69	12889		188.48	11307		188.48	11742		174.19	6750.2		174.19	13867		174.19	11537		164.75	2507.6		170.17	11060		184.57	7760.5		184.57	9351.5		188.48	11395		188.48	9987.9		169.69	10142		188.48	12511
169.76	9170.5		170.3	12761		189.14	11255		189.14	12338		174.8	6667.6		174.8	13882		174.8	11446		165.37	2546.4		170.78	11033		185.23	7672.5		185.23	9516		189.14	11495		189.14	9918.9		170.3	10096		189.14	12378
170.35	9244		170.91	12898		189.8	11185		189.8	12102		175.41	6653.5		175.41	13709		175.41	11401		165.98	2503		171.39	11043		185.89	7810		185.89	9417.5		189.8	11437		189.8	9913.9		170.91	10086		189.8	12432
170.94	9278.6		171.52	12917		190.46	11419		190.46	12248		176.02	6719.7		176.02	13859		176.02	11314		166.59	2459.7		172.01	11051		186.55	7784.5		186.55	9467		190.46	11848		190.46	9942.9		171.52	10087		190.46	12256
171.53	9221.5		172.13	12827		191.12	11090		191.12	12224		176.63	6791.3		176.63	13873		176.63	11352		167.2	2480.5		172.62	11010		187.21	7722		187.21	9371.5		191.12	11620		191.12	9944.9		172.13	10090		191.12	12333
172.12	9296.9		172.74	12805		191.78	11292		191.78	12257		177.24	6736.4		177.24	13851		177.24	11397		167.81	2503.5		173.23	10936		187.87	7743.5		187.87	9337		191.78	11572		191.78	9974.9		172.74	10095		191.78	12531
172.71	9271.5		173.35	12879		192.44	11316		192.44	12386		177.85	6744.5		177.85	13802		177.85	11329		168.42	2518.4		173.85	11012		188.53	7759.5		188.53	9273		192.44	11507		192.44	9928.9		173.35	10081		192.44	12558
173.3	9313.8		173.97	12880		193.1	11326		193.1	12169		178.46	6755.7		178.46	13873		178.46	11366		169.04	2526.4		174.46	11002		189.19	7810.5		189.19	9350		193.1	11402		193.1	10046		173.97	10077		193.1	12534
173.88	9275.9		174.58	12767		193.76	11372		193.76	12468		179.06	6703.7		179.06	13776		179.06	11289		169.65	2463.5		175.07	10976		189.85	7827.5		189.85	9376		193.76	11458		193.76	10023		174.58	10085		193.76	12303
174.47	9255.3		175.19	12837		194.42	11516		194.42	12233		179.67	6661.3		179.67	13723		179.67	11212		170.26	2436		175.68	10940		190.51	7664		190.51	9426		194.42	11545		194.42	10086		175.19	9976.3		194.42	12552
175.06	9221.5		175.8	12876		195.08	11526		195.08	12482		180.28	6673.3		180.28	13779		180.28	11288		170.87	2423.2		176.3	10823		191.17	7738.5		191.17	9269		195.08	11468		195.08	10092		175.8	9972.1		195.08	12461
175.65	9292.2		176.41	12818		195.74	11386		195.74	12536		180.89	6660.1		180.89	13734		180.89	11342		171.48	2411.3		176.91	10876		191.83	7702.5		191.83	9337.5		195.74	11583		195.74	9754.9		176.41	10075		195.74	12430
176.24	9387.9		177.02	12852		196.4	11365		196.4	11972		181.5	6638.4		181.5	13695		181.5	11243		172.09	2450.9		177.52	10920		192.49	7609.5		192.49	9296		196.4	11401		196.4	9824.9		177.02	9987.4		196.4	12539
176.83	9340.5		177.63	12863		197.05	11497		197.05	12533		182.11	6776.2		182.11	13710		182.11	11175		172.7	2466.9		178.14	10862		193.15	7608.5		193.15	9250		197.05	11672		197.05	10258		177.63	9915.3		197.05	12625
177.42	9322.2		178.24	12798		197.71	11332		197.71	12539		182.72	6752.5		182.72	13785		182.72	11250		173.32	2432.6		178.75	10810		193.81	7682.5		193.81	9194		197.71	11486		197.71	9847.9		178.24	9972.3		197.71	12697
178.01	9342.9		178.86	12816		198.37	11519		198.37	12533		183.33	6759.4		183.33	13748		183.33	11205		173.93	2452.9		179.36	10814		194.47	7644.5		194.47	9229		198.37	11403		198.37	9902.9		178.86	9972.6		198.37	12362
178.6	9276		179.47	12815		199.03	11371		199.03	12251		183.94	6792		183.94	13704		183.94	11244		174.54	2425.5		179.98	10818		195.12	7694		195.12	9243		199.03	11496		199.03	9901.9		179.47	10004		199.03	12431
179.19	9299.3		180.08	12791		199.69	11474		199.69	12451		184.55	6710.7		184.55	13729		184.55	11282		175.15	2402.7		180.59	10796		195.79	7756		195.79	9319.5		199.69	11442		199.69	9988.9		180.08	10023		199.69	12364
179.78	9307.7		180.69	12788		200.35	11408		200.35	12588		185.16	6736.2		185.16	13679		185.16	11251		175.76	2409.8		181.2	10766		196.45	7680		196.45	9293.5		200.35	11239		200.35	10051		180.69	9957.5		200.35	12510
180.37	9309		181.3	12836		201.01	11389		201.01	12485		185.77	6760.8		185.77	13537		185.77	11217		176.37	2429.5		181.82	10758		197.1	7548.5		197.1	9201.5		201.01	11395		201.01	10027		181.3	9931.4		201.01	12484
180.96	9351.8		181.91	12850		201.67	11444		201.67	12205		186.38	6799.9		186.38	13603		186.38	11248		176.98	2439.1		182.43	10871		197.76	7673.5		197.76	9036		201.67	11341		201.67	9746.9		181.91	9983.5		201.67	12401
181.55	9390.8		182.52	12754		202.33	11375		202.33	12329		186.99	6783.3		186.99	13685		186.99	11222		177.6	2417.9		183.04	10732		198.42	7470		198.42	9068.5		202.33	11066		202.33	9780.9		182.52	9980		202.33	12594
182.14	9363.2		183.13	12720		202.99	11355		202.99	12488		187.59	6786.8		187.59	13740		187.59	11190		178.21	2417.4		183.65	10779		199.08	7567		199.08	9194		202.99	11469		202.99	9932.9		183.13	9974.6		202.99	12671
182.72	9334.5		183.74	12832		203.64	11537		203.64	12421		188.2	6817		188.2	13784		188.2	11155		178.82	2391.9		184.27	10752		199.74	7559.5		199.74	9078		203.64	11389		203.64	10235		183.74	9928.1		203.64	12328
183.31	9369.5		184.36	12801		204.3	11395		204.3	12534		188.81	6793		188.81	13741		188.81	11138		179.43	2409.5		184.88	10721		200.4	7623.5		200.4	9103		204.3	11443		204.3	9826.9		184.36	9962		204.3	12364
183.9	9275.3		184.97	12836		204.96	11458		204.96	12490		189.42	6776.2		189.42	13684		189.42	11264		180.04	2389.2		185.49	10714		201.06	7493.5		201.06	9142		204.96	11231		204.96	9811.9		184.97	9947.6		204.96	12357
184.49	9357.5		185.58	12740		205.62	11386		205.62	12599		190.03	6745.2		190.03	13626		190.03	11130		180.65	2399.5		186.11	10697		201.72	7699		201.72	9244.5		205.62	11522		205.62	10199		185.58	9932.9		205.62	12540
185.08	9414.3		186.19	12910		206.28	11328		206.28	12539		190.64	6795.3		190.64	13622		190.64	11046		181.27	2391.5		186.72	10669		202.37	7585.5		202.37	9043.5		206.28	11412		206.28	9866.9		186.19	9938		206.28	12474
185.67	9467.5		186.8	12963		206.93	11580		206.93	12429		191.25	6769.1		191.25	13781		191.25	11119		181.88	2405.8		187.33	10703		203.03	7599.5		203.03	9134		206.93	11302		206.93	10147		186.8	9979		206.93	12569
186.26	9413.9		187.41	12888		207.59	11524		207.59	12610		191.86	6725.4		191.86	13671		191.86	11174		182.49	2406.4		187.95	10717		203.69	7694.5		203.69	9173.5		207.59	11197		207.59	9931.9		187.41	9978.9		207.59	12571
186.85	9359.4		188.02	12801		208.25	11814		208.25	12625		192.47	6728.8		192.47	13697		192.47	11320		183.1	2379.8		188.56	10667		204.35	7513.5		204.35	9237.5		208.25	11338		208.25	9975.9		188.02	9956.4		208.25	12538
187.44	9387.6		188.63	12846		208.91	11777		208.91	12746		193.08	6841.3		193.08	13708		193.08	11246		183.71	2360.6		189.17	10628		205.01	7772		205.01	9190		208.91	11562		208.91	10123		188.63	9902.7		208.91	12467
188.03	9351.4		189.25	12924		209.57	11591		209.57	12569		193.69	6794.8		193.69	13739		193.69	11252		184.32	2365.8		189.79	10614		205.67	7622		205.67	9126.5		209.57	11658		209.57	9949.9		189.25	9905.6		209.57	12582
188.62	9359.8		189.86	12929		210.22	11381		210.22	12616		194.3	6798.4		194.3	13731		194.3	11201		184.93	2379.7		190.4	10604		206.32	7610		206.32	9049		210.22	11439		210.22	10013		189.86	9924		210.22	12458
189.21	9436.7		190.47	12915		210.88	11500		210.88	12698		194.91	6749.8		194.91	13635		194.91	11165		185.55	2382.4		191.01	10598		206.98	7671		206.98	9127		210.88	11570		210.88	10151		190.47	9875.1		210.88	12814
189.8	9478.8		191.08	12869		211.54	11381		211.54	12480		195.52	6765.7		195.52	13626		195.52	11208		186.16	2372.2		191.62	10612		207.64	7654.5		207.64	9205		211.54	11369		211.54	10240		191.08	9913.5		211.54	12606
190.39	9493.5		191.69	12792		212.2	11743		212.2	12673		196.12	6873.4		196.12	13718		196.12	11268		186.77	2390.9		192.24	10561		208.3	7531		208.3	9151		212.2	11358		212.2	10099		191.69	9960.4		212.2	12588
190.97	9521.2		192.3	12884		212.85	11633		212.85	12731		196.73	6873		196.73	13705		196.73	11274		187.38	2376.6		192.85	10599		208.96	7538.5		208.96	9108		212.85	11541		212.85	10020		192.3	9913.3		212.85	12606
191.56	9491		192.91	12820		213.51	11834		213.51	12773		197.34	6840.1		197.34	13640		197.34	11209		187.99	2405.5		193.46	10596		209.61	7658.5		209.61	9123		213.51	11455		213.51	9961.9		192.91	9911.1		213.51	12369
192.15	9437.8		193.52	12829		214.17	11786		214.17	12946		197.95	6816.1		197.95	13700		197.95	11145		188.6	2375.4		194.08	10603		210.27	7593		210.27	9208.5		214.17	11370		214.17	10093		193.52	9929.1		214.17	12407
192.74	9433.8		194.13	12873		214.83	11761		214.83	12667		198.56	6800.6		198.56	13664		198.56	11201		189.21	2371.3		194.69	10622		210.93	7604.5		210.93	9070		214.83	11374		214.83	10091		194.13	9986.5		214.83	12605
193.33	9476		194.75	12834		215.48	11610		215.48	12663		199.17	6761.3		199.17	13634		199.17	11078		189.83	2357.5		195.3	10613		211.59	7570.5		211.59	9043		215.48	11396		215.48	9886.9		194.75	9919.9		215.48	12531
193.92	9529		195.36	12988		216.14	11778		216.14	12721		199.78	6843.4		199.78	13659		199.78	11260		190.44	2349		195.92	10569		212.24	7492.5		212.24	9071.5		216.14	11420		216.14	10181		195.36	9846.2		216.14	12596
194.51	9577.3		195.97	13005		216.8	11735		216.8	12517		200.39	6835.2		200.39	13702		200.39	11204		191.05	2350.8		196.53	10555		212.9	7611.5		212.9	9005		216.8	11380		216.8	10094		195.97	9847.3		216.8	12471
195.1	9640.1		196.58	12922		217.46	11873		217.46	12852		201	6911.3		201	13685		201	11210		191.66	2365.5		197.14	10545		213.56	7676.5		213.56	9062		217.46	11300		217.46	10247		196.58	9890		217.46	12603
195.69	9635.9		197.19	12858		218.11	11801		218.11	12713		201.61	6916.7		201.61	13709		201.61	11241		192.27	2380.3		197.76	10509		214.22	7576.5		214.22	9137.5		218.11	11584		218.11	10180		197.19	9877.3		218.11	12574
196.28	9578.4		197.8	12878		218.77	11712		218.77	12712		202.22	6858.3		202.22	13678		202.22	11221		192.88	2372.2		198.37	10505		214.88	7574		214.88	9117.5		218.77	11503		218.77	10333		197.8	9877.1		218.77	12458
196.87	9557.4		198.41	12905		219.43	11888		219.43	12567		202.83	6782.5		202.83	13734		202.83	11182		193.5	2339.4		198.98	10504		215.53	7495.5		215.53	9063.5		219.43	11375		219.43	10147		198.41	9912.9		219.43	12428
197.46	9578		199.02	12864		220.08	11578		220.08	12704		203.44	6801.2		203.44	13792		203.44	11222		194.11	2324.6		199.59	10532		216.19	7380.5		216.19	9064.5		220.08	11361		220.08	9983.9		199.02	9862.6		220.08	12485
198.05	9599.3		199.64	12969		220.74	11790		220.74	12733		204.05	6824.3		204.05	13773		204.05	11250		194.72	2359.2		200.21	10449		216.85	7484.5		216.85	9104.5		220.74	11226		220.74	10152		199.64	9829.2		220.74	12640
198.64	9621.7		200.25	13075		221.4	11882		221.4	12782		204.65	6787.1		204.65	13777		204.65	11180		195.33	2346.7		200.82	10556		217.5	7581.5		217.5	9183		221.4	11410		221.4	10019		200.25	9878.3		221.4	12483
199.23	9678.6		200.86	13015		222.05	11944		222.05	12815		205.26	6873		205.26	13786		205.26	11203		195.94	2396.4		201.43	10483		218.16	7569		218.16	9026		222.05	11443		222.05	10303		200.86	9928.1		222.05	12666
199.81	9673.7		201.47	13023		222.71	12036		222.71	12826		205.87	6920.5		205.87	13795		205.87	11327		196.55	2343.8		202.05	10467		218.82	7571		218.82	9213.5		222.71	11612		222.71	10232		201.47	9835.8		222.71	12622
200.4	9672.4		202.08	13014		223.37	11537		223.37	13122		206.48	6907.1		206.48	13917		206.48	11182		197.16	2353.5		202.66	10515		219.47	7652		219.47	9137.5		223.37	11420		223.37	10230		202.08	9845.3		223.37	12429
200.99	9645.2		202.69	13007		224.02	12200		224.02	12976		207.09	6867.8		207.09	13785		207.09	11194		197.78	2377.8		203.27	10593		220.13	7650		220.13	9035		224.02	11550		224.02	10323		202.69	9936		224.02	12595
201.58	9665.4		203.3	13013		224.68	12055		224.68	12856		207.7	6912		207.7	13781		207.7	11216		198.39	2345.6		203.89	10575		220.79	7561		220.79	9002		224.68	11471		224.68	10054		203.3	9927.9		224.68	12926
202.17	9693.5		203.91	13026		225.34	11898		225.34	12828		208.31	6959.1		208.31	13889		208.31	11131		199	2320.8		204.5	10528		221.44	7563.5		221.44	8982		225.34	11310		225.34	10170		203.91	9906.4		225.34	12749
202.76	9703.1		204.52	13088		225.99	11906		225.99	12979		208.92	6922.1		208.92	13877		208.92	11139		199.61	2334		205.11	10516		222.1	7519.5		222.1	8870		225.99	11441		225.99	9886.9		204.52	9958.5		225.99	12590
203.35	9714		205.14	13140		226.65	11849		226.65	13020		209.53	6959.2		209.53	13881		209.53	11133		200.22	2353.3		205.73	10524		222.76	7588		222.76	8849		226.65	11412		226.65	10150		205.14	9961.1		226.65	12299
203.94	9748.6		205.75	13129		227.3	12051		227.3	12555		210.14	6974.2		210.14	13950		210.14	11256		200.83	2359.4		206.34	10512		223.41	7387.5		223.41	8913.5		227.3	11242		227.3	9886.9		205.75	9932.6		227.3	12377
204.53	9782.7		206.36	13118		227.96	11725		227.96	12871		210.75	6954.3		210.75	13937		210.75	11359		201.45	2355.1		206.95	10503		224.07	7475.5		224.07	8997.5		227.96	11269		227.96	10019		206.36	9885.6		227.96	12233
205.12	9760		206.97	13163		228.62	11730		228.62	12734		211.36	6926.1		211.36	13835		211.36	11311		202.06	2356.4		207.56	10529		224.73	7512		224.73	8732.5		228.62	11357		228.62	10027		206.97	9858.4		228.62	12408
205.71	9659.4		207.58	13161		229.27	11935		229.27	12785		211.97	6905.2		211.97	13807		211.97	11270		202.67	2359.5		208.18	10472		225.38	7647		225.38	8914		229.27	11479		229.27	10119		207.58	9935.8		229.27	12370
206.3	9683.8		208.19	13065		229.93	11818		229.93	12766		212.58	6921.6		212.58	13863		212.58	11289		203.28	2304.2		208.79	10527		226.04	7573		226.04	9039.5		229.93	11570		229.93	10115		208.19	9914.5		229.93	12508
206.89	9734.1		208.8	13120		230.58	11755		230.58	12764		213.18	6966.2		213.18	13850		213.18	11240		203.89	2337.2		209.4	10498		226.69	7470.5		226.69	9039.5		230.58	11308		230.58	10233		208.8	9945.4		230.58	12433
207.48	9787.9		209.41	13146		231.24	11829		231.24	13067		213.79	6962.8		213.79	13838		213.79	11266		204.5	2360.2		210.02	10594		227.35	7653		227.35	8902		231.24	11476		231.24	9996.9		209.41	9847.1		231.24	12280
208.07	9791.1		210.03	13165		231.9	12110		231.9	13164		214.4	6984.9		214.4	13955		214.4	11305		205.11	2412.9		210.63	10547		228.01	7624		228.01	9085.5		231.9	11525		231.9	10346		210.03	9893.7		231.9	12503
208.65	9823.4		210.64	13044		232.55	12174		232.55	12961		215.01	7068.2		215.01	13990		215.01	11385		205.73	2370.6		211.24	10512		228.66	7733.5		228.66	9077		232.55	11798		232.55	10138		210.64	9897.4		232.55	12602
209.24	9902.2		211.25	13176		233.21	12359		233.21	13384		215.62	7110.6		215.62	13925		215.62	11387		206.34	2337.5		211.86	10548		229.32	7729.5		229.32	9119.5		233.21	11653		233.21	10091		211.25	9900.5		233.21	12746
209.83	9944.9		211.86	13189		233.86	12260		233.86	13471		216.23	7044.2		216.23	14032		216.23	11408		206.95	2326.6		212.47	10487		229.97	7587.5		229.97	9081		233.86	11738		233.86	10581		211.86	9919.2		233.86	12569
210.42	9918.3		212.47	13255		234.52	12594		234.52	13229		216.84	6994.5		216.84	14051		216.84	11358		207.56	2309.9		213.08	10475		230.63	7659		230.63	9098.5		234.52	11659		234.52	10545		212.47	9893.8		234.52	12573
211.01	9760.4		213.08	13244		235.17	12461		235.17	13245		217.45	7033.7		217.45	14022		217.45	11286		208.17	2347.4		213.7	10469		231.28	7759.5		231.28	9186.5		235.17	11664		235.17	10300		213.08	9910		235.17	13017
211.6	9855.2		213.69	13307		235.83	12634		235.83	13560		218.06	7133.1		218.06	14075		218.06	11374		208.78	2357.2		214.31	10514		231.94	7735.5		231.94	9262		235.83	11737		235.83	10480		213.69	9900.3		235.83	12767
212.19	9907.3		214.3	13311		236.48	12507		236.48	13665		218.67	7178.9		218.67	14105		218.67	11359		209.39	2339.8		214.92	10575		232.6	7673.5		232.6	9237		236.48	11993		236.48	10353		214.3	9925		236.48	12862
212.78	9992.6		214.91	13310		237.14	12698		237.14	13496		219.28	7220.5		219.28	14078		219.28	11335		210.01	2365		215.53	10595		233.25	7719.5		233.25	9207.5		237.14	12063		237.14	10402		214.91	10008		237.14	12819
213.37	10009		215.53	13369		237.79	12665		237.79	13517		219.89	7237.6		219.89	14099		219.89	11394		210.62	2390.8		216.15	10609		233.91	7682.5		233.91	9194		237.79	12060		237.79	10522		215.53	10046		237.79	12850
213.96	9998.5		216.14	13310		238.45	12553		238.45	13577		220.5	7197.9		220.5	14191		220.5	11393		211.23	2369.3		216.76	10512		234.56	7588.5		234.56	9149		238.45	11744		238.45	10417		216.14	10023		238.45	12837
214.55	10008		216.75	13445		239.1	12550		239.1	13472		221.11	7150.2		221.11	14233		221.11	11372		211.84	2372.8		217.37	10563		235.22	7735.5		235.22	9236		239.1	11900		239.1	10760		216.75	9992.3		239.1	13153
215.14	10011		217.36	13387		239.76	12491		239.76	13688		221.71	7098.2		221.71	14157		221.71	11488		212.45	2355.6		217.99	10588		235.87	7667		235.87	9147.5		239.76	11962		239.76	10454		217.36	10029		239.76	12921
215.73	9974.8		217.97	13398		240.41	12811		240.41	13542		222.32	7069.5		222.32	14056		222.32	11443		213.06	2352.5		218.6	10558		236.53	7710		236.53	9384		240.41	11985		240.41	10604		217.97	10045		240.41	12940
216.32	9951.5		218.58	13470		241.07	12741		241.07	13653		222.93	7130.2		222.93	14100		222.93	11456		213.68	2369.2		219.21	10608		237.18	7723.5		237.18	9190		241.07	11793		241.07	10648		218.58	10038		241.07	12682
216.91	10019		219.19	13404		241.72	12774		241.72	13649		223.54	7154.3		223.54	14088		223.54	11390		214.29	2378.8		219.83	10576		237.84	7853		237.84	9153		241.72	12009		241.72	10613		219.19	9986.6		241.72	12679
217.49	10160		219.8	13462		242.38	12386		242.38	13661		224.15	7064.1		224.15	14279		224.15	11423		214.9	2331.1		220.44	10618		238.49	7680.5		238.49	9244.5		242.38	12028		242.38	10782		219.8	9980.7		242.38	12871
218.08	10167		220.42	13414		243.03	12886		243.03	13677		224.76	7207.8		224.76	14263		224.76	11492		215.51	2344.7		221.05	10613		239.15	7833.5		239.15	9282.5		243.03	11892		243.03	10596		220.42	9961.3		243.03	12843
218.67	10189		221.03	13438		243.69	12652		243.69	13518		225.37	7203.4		225.37	14147		225.37	11445		216.12	2376.6		221.67	10581		239.8	7818.5		239.8	9198.5		243.69	11800		243.69	10679		221.03	10002		243.69	13044
219.26	10178		221.64	13541		244.34	12679		244.34	13694		225.98	7026.7		225.98	14187		225.98	11434		216.73	2377.2		222.28	10511		240.46	7826.5		240.46	9204		244.34	11939		244.34	10778		221.64	9993.5		244.34	13070
219.85	10138		222.25	13544		245	12778		245	13690		226.59	7098.5		226.59	14267		226.59	11447		217.34	2364.8		222.89	10575		241.11	7789		241.11	9238		245	11899		245	10476		222.25	10014		245	12909
220.44	10103		222.86	13538		245.65	12975		245.65	13784		227.2	7233.6		227.2	14277		227.2	11403		217.96	2368		223.5	10654		241.77	7849.5		241.77	9213		245.65	12082		245.65	10642		222.86	10032		245.65	12899
221.03	10110		223.47	13606		246.3	12843		246.3	13737		227.81	7229.9		227.81	14248		227.81	11445		218.57	2371.1		224.12	10614		242.42	7921.5		242.42	9338.5		246.3	12129		246.3	10630		223.47	10045		246.3	12588
221.62	10181		224.08	13650		246.96	12947		246.96	14020		228.42	7212.3		228.42	14296		228.42	11532		219.18	2372.1		224.73	10598		243.08	7792		243.08	9279		246.96	12159		246.96	10627		224.08	10065		246.96	12862
222.21	10210		224.69	13634		247.61	12893		247.61	13942		229.03	7246.7		229.03	14409		229.03	11551		219.79	2387.9		225.34	10662		243.73	7851.5		243.73	9254.5		247.61	12260		247.61	10646		224.69	10034		247.61	13087
222.8	10288		225.31	13617		248.27	12803		248.27	13767		229.64	7218.1		229.64	14426		229.64	11566		220.4	2372.1		225.96	10661		244.38	7794.5		244.38	9155		248.27	12125		248.27	10707		225.31	10027		248.27	13012
223.39	10322		225.92	13593		248.92	12996		248.92	13831		230.24	7182.5		230.24	14338		230.24	11564		221.01	2366.7		226.57	10644		245.04	7944.5		245.04	9205		248.92	12094		248.92	10706		225.92	10042		248.92	13031
223.98	10301		226.53	13620		249.57	12844		249.57	13891		230.85	7238.5		230.85	14358		230.85	11498		221.62	2356.8		227.18	10607		245.69	7938		245.69	9432		249.57	12204		249.57	10940		226.53	10005		249.57	13063
224.57	10306		227.14	13591		250.23	13045		250.23	13920		231.46	7266.3		231.46	14298		231.46	11547		222.24	2353.3		227.8	10651		246.35	7962.5		246.35	9362		250.23	12273		250.23	10671		227.14	10076		250.23	13167
225.16	10330		227.75	13550		250.88	13209		250.88	14091		232.07	7285		232.07	14313		232.07	11366		222.85	2397.7		228.41	10564		247	8042.5		247	9319		250.88	12179		250.88	10752		227.75	10009		250.88	12887
225.74	10344		228.36	13715		251.54	13194		251.54	13984		232.68	7342.8		232.68	14321		232.68	11556		223.46	2391.9		229.02	10802		247.66	7900.5		247.66	9370.5		251.54	12325		251.54	10817		228.36	10066		251.54	12877
226.33	10390		228.97	13731		252.19	12995		252.19	14022		233.29	7379.6		233.29	14488		233.29	11649		224.07	2355.2		229.64	10648		248.31	7967.5		248.31	9252		252.19	12302		252.19	10940		228.97	10116		252.19	13028
226.92	10480		229.58	13776		252.84	12968		252.84	13939		233.9	7371.3		233.9	14456		233.9	11638		224.68	2390.1		230.25	10668		248.96	7893		248.96	9426		252.84	12243		252.84	10917		229.58	10069		252.84	12986
227.51	10480		230.19	13799		253.49	13124		253.49	14008		234.51	7378.3		234.51	14427		234.51	11615		225.29	2408.5		230.86	10693		249.62	7991.5		249.62	9335.5		253.49	12366		253.49	11050		230.19	10019		253.49	13199
228.1	10496		230.81	13737		254.15	13207		254.15	14090		235.12	7391		235.12	14528		235.12	11549		225.91	2385.9		231.47	10723		250.27	8019		250.27	9330		254.15	12401		254.15	11027		230.81	10009		254.15	12996
228.69	10462		231.42	13811		254.8	13315		254.8	14339		235.73	7367.4		235.73	14496		235.73	11507		226.52	2378		232.09	10730		250.93	7993.5		250.93	9370.5		254.8	12361		254.8	10946		231.42	10080		254.8	13027
229.28	10446		232.03	13873		255.46	13207		255.46	14214		236.34	7322.2		236.34	14496		236.34	11573		227.13	2382.7		232.7	10725		251.58	7936		251.58	9572.5		255.46	12455		255.46	10837		232.03	10145		255.46	12978
229.87	10453		232.64	13823		256.11	13143		256.11	14053		236.95	7376.5		236.95	14555		236.95	11658		227.74	2373.1		233.31	10749		252.23	8046.5		252.23	9366		256.11	12333		256.11	10869		232.64	10123		256.11	12851
230.46	10508		233.25	13828		256.76	13095		256.76	14192		237.56	7447.6		237.56	14515		237.56	11656		228.35	2372.3		233.93	10769		252.89	8041.5		252.89	9286.5		256.76	12389		256.76	10799		233.25	10092		256.76	12843
231.05	10568		233.86	13836		257.42	13234		257.42	14281		238.17	7423.6		238.17	14475		238.17	11594		228.96	2387		234.54	10745		253.54	8120.5		253.54	9516.5		257.42	12569		257.42	11064		233.86	10131		257.42	12945
231.64	10622		234.47	13878		258.07	13200		258.07	14118		238.77	7488.5		238.77	14516		238.77	11547		229.57	2387.5		235.15	10734		254.19	8119.5		254.19	9497		258.07	12416		258.07	11075		234.47	10185		258.07	13138
232.23	10670		235.08	13881		258.72	13408		258.72	14117		239.38	7435.1		239.38	14575		239.38	11640		230.19	2393		235.77	10756		254.85	7994.5		254.85	9487		258.72	12590		258.72	11022		235.08	10177		258.72	13189
232.82	10699		235.7	14006		259.37	13427		259.37	14277		239.99	7418.8		239.99	14713		239.99	11784		230.8	2423.2		236.38	10798		255.5	8117		255.5	9459		259.37	12466		259.37	11202		235.7	10109		259.37	13133
233.41	10705		236.31	13919		260.03	13552		260.03	14191		240.6	7346.5		240.6	14581		240.6	11615		231.41	2430.6		236.99	10731		256.15	8161.5		256.15	9579		260.03	12667		260.03	11099		236.31	10230		260.03	13044
234	10586		236.92	13996		260.68	13618		260.68	14376		241.21	7467.6		241.21	14657		241.21	11727		232.02	2408.8		237.61	10765		256.8	8188		256.8	9541		260.68	12558		260.68	10940		236.92	10172		260.68	12979
234.58	10655		237.53	14039		261.33	13638		261.33	14503		241.82	7514.2		241.82	14720		241.82	11677		232.63	2388.9		238.22	10852		257.46	8007.5		257.46	9575		261.33	12633		261.33	10881		237.53	10117		261.33	12997
235.17	10665		238.14	14103		261.99	13328		261.99	14417		242.43	7560.6		242.43	14739		242.43	11681		233.24	2363.2		238.83	10855		258.11	8154.5		258.11	9498		261.99	12674		261.99	11075		238.14	10241		261.99	12807
235.76	10759		238.75	14057		262.64	13268		262.64	14401		243.04	7508.8		243.04	14708		243.04	11711		233.85	2406		239.44	10828		258.76	8198.5		258.76	9486		262.64	12706		262.64	11234		238.75	10261		262.64	13043
236.35	10826		239.36	14092		263.29	13482		263.29	14426		243.65	7467.4		243.65	14703		243.65	11816		234.47	2444.4		240.06	10817		259.42	8189.5		259.42	9370		263.29	12606		263.29	11258		239.36	10194		263.29	13165
236.94	10889		239.97	14071		263.94	13549		263.94	14309		244.26	7549.2		244.26	14821		244.26	11808		235.08	2441.9		240.67	10807		260.07	8189.5		260.07	9630.5		263.94	12602		263.94	11214		239.97	10140		263.94	13061
237.53	10908		240.58	14087		264.6	13727		264.6	14440		244.87	7559.3		244.87	14847		244.87	11762		235.69	2425.7		241.28	10791		260.72	8307.5		260.72	9630		264.6	12830		264.6	11256		240.58	10192		264.6	13179
238.12	10857		241.2	14118		265.25	13682		265.25	14517		245.48	7519.9		245.48	14773		245.48	11806		236.3	2404.9		241.9	10904		261.38	8251.5		261.38	9561.5		265.25	12753		265.25	11237		241.2	10191		265.25	13117
238.71	10826		241.81	14130		265.9	13817		265.9	14675		246.09	7540.7		246.09	14760		246.09	11841		236.91	2390.3		242.51	11008		262.03	8117		262.03	9641		265.9	12999		265.9	11204		241.81	10150		265.9	12996
239.3	10845		242.42	14212		266.55	13696		266.55	14324		246.7	7567.4		246.7	14794		246.7	11821		237.52	2410.1		243.12	10971		262.68	8165.5		262.68	9625		266.55	12923		266.55	11267		242.42	10203		266.55	12987
239.89	10892		243.03	14234		267.2	13653		267.2	14436		247.3	7616.2		247.3	14809		247.3	11858		238.14	2439.4		243.74	10944		263.33	8199		263.33	9680		267.2	12634		267.2	11293		243.03	10188		267.2	13248
240.48	11002		243.64	14194		267.86	13689		267.86	14387		247.91	7632.3		247.91	14800		247.91	11835		238.75	2447.7		244.35	10963		263.99	8152.5		263.99	9482		267.86	12682		267.86	11202		243.64	10230		267.86	13181
241.07	10975		244.25	14316		268.51	13768		268.51	14501		248.52	7534		248.52	14807		248.52	11873		239.36	2427.2		244.96	10963		264.64	8248		264.64	9761.5		268.51	12762		268.51	11355		244.25	10131		268.51	13043
241.66	11015		244.86	14358		269.16	13742		269.16	14561		249.13	7587.3		249.13	14907		249.13	11770		239.97	2472.6		245.58	10935		265.29	8387		265.29	9774		269.16	12778		269.16	11434		244.86	10257		269.16	13094
242.25	11044		245.47	14243		269.81	13915		269.81	14594		249.74	7645.8		249.74	14838		249.74	11845		240.58	2437		246.19	10910		265.94	8391.5		265.94	9634.5		269.81	12732		269.81	10944		245.47	10238		269.81	12893
242.84	11081		246.09	14348		270.46	13731		270.46	14563		250.35	7506.6		250.35	14848		250.35	11925		241.19	2453.6		246.8	10898		266.59	8347.5		266.59	9802.5		270.46	12893		270.46	11465		246.09	10301		270.46	12917
243.42	11104		246.7	14370		271.12	13694		271.12	14292		250.96	7573		250.96	14737		250.96	11868		241.8	2470.8		247.41	11038		267.25	8217.5		267.25	9773		271.12	12730		271.12	11236		246.7	10299		271.12	12916
244.01	11106		247.31	14349		271.77	13771		271.77	14345		251.57	7662.2		251.57	14827		251.57	11858		242.42	2468.8		248.03	11032		267.9	8309		267.9	9692.5		271.77	12871		271.77	11363		247.31	10316		271.77	12920
244.6	11154		247.92	14427		272.42	13807		272.42	14434		252.18	7633.8		252.18	14990		252.18	11903		243.03	2470.4		248.64	11055		268.55	8359.5		268.55	9756.5		272.42	12773		272.42	11273		247.92	10312		272.42	12988
245.19	11223		248.53	14488		273.07	13870		273.07	14470		252.79	7668		252.79	14911		252.79	11919		243.64	2478.3		249.25	11057		269.2	8423		269.2	9765.5		273.07	13036		273.07	11338		248.53	10262		273.07	12985
245.78	11295		249.14	14469		273.72	14012		273.72	14762		253.4	7716.6		253.4	14873		253.4	11911		244.25	2473.4		249.87	11075		269.86	8478.5		269.86	9864.5		273.72	12877		273.72	10938		249.14	10215		273.72	12928
246.37	11268		249.75	14501		274.37	13733		274.37	14785		254.01	7679		254.01	14893		254.01	11916		244.86	2454.5		250.48	11119		270.51	8530		270.51	9815.5		274.37	12889		274.37	11225		249.75	10247		274.37	13050
246.96	11286		250.36	14545		275.02	13839		275.02	14641		254.62	7652.1		254.62	14821		254.62	11921		245.47	2463		251.09	11114		271.16	8401		271.16	9765		275.02	13002		275.02	11475		250.36	10293		275.02	12918
247.55	11320		250.97	14562		275.68	13999		275.68	14553		255.23	7698.4		255.23	14741		255.23	11954		246.09	2491.7		251.71	11160		271.81	8387.5		271.81	9787.5		275.68	13112		275.68	11421		250.97	10325		275.68	12998
248.14	11273		251.59	14614		276.33	13903		276.33	14601		255.83	7727.2		255.83	14780		255.83	12030		246.7	2493.2		252.32	11199		272.46	8402		272.46	9826.5		276.33	13266		276.33	11458		251.59	10362		276.33	12892
248.73	11276		252.2	14578		276.98	13947		276.98	14538		256.44	7745.5		256.44	14936		256.44	12013		247.31	2487		252.93	11184		273.11	8368.5		273.11	9885		276.98	13162		276.98	11507		252.2	10322		276.98	12976
249.32	11342		252.81	14473		277.63	13838		277.63	14613		257.05	7730.4		257.05	15001		257.05	11992		247.92	2455.1		253.55	11207		273.76	8450.5		273.76	9728		277.63	13120		277.63	11469		252.81	10299		277.63	12998
249.91	11388		253.42	14738		278.28	14271		278.28	14845		257.66	7801.4		257.66	15028		257.66	12016		248.53	2490.2		254.16	11176		274.42	8488.5		274.42	9881		278.28	13327		278.28	11302		253.42	10379		278.28	12636
250.5	11406		254.03	14586		278.93	14161		278.93	14853		258.27	7742.8		258.27	14955		258.27	11975		249.14	2509.1		254.77	11146		275.07	8510.5		275.07	10127		278.93	13224		278.93	11013		254.03	10342		278.93	12796
251.09	11425		254.64	14780		279.58	14283		279.58	15013		258.88	7662.1		258.88	14897		258.88	12135		249.75	2403.4		255.38	11258		275.72	8589		275.72	9949		279.58	13342		279.58	11388		254.64	10393		279.58	13115
251.67	11471		255.25	14799		280.24	14119		280.24	14833		259.49	7693.3		259.49	15073		259.49	11934		250.37	2459.2		256	11214		276.37	8479		276.37	9920		280.24	13142		280.24	11667		255.25	10295		280.24	13001
252.26	11489		255.86	14733		280.89	14122		280.89	14797		260.1	7635.4		260.1	14997		260.1	11935		250.98	2485.3		256.61	11239		277.02	8544		277.02	9842		280.89	13320		280.89	11479		255.86	10273		280.89	13101
252.85	11473		256.48	14801		281.54	14145		281.54	14901		260.71	7727.5		260.71	14985		260.71	12039		251.59	2491.5		257.22	11294		277.67	8555.5		277.67	10123		281.54	12925		281.54	11554		256.48	10311		281.54	13177
253.44	11497		257.09	14825		282.19	14115		282.19	14824		261.32	7718.8		261.32	14966		261.32	12066		252.2	2513.1		257.84	11202		278.32	8571.5		278.32	10064		282.19	13054		282.19	11662		257.09	10347		282.19	12989
254.03	11526		257.7	14870		282.84	14423		282.84	14896		261.93	7774.6		261.93	15018		261.93	12143		252.81	2519.5		258.45	11296		278.97	8706.5		278.97	10173		282.84	13480		282.84	11534		257.7	10335		282.84	13083
254.62	11618		258.31	14889		283.49	14395		283.49	15052		262.54	7783.9		262.54	15108		262.54	12218		253.42	2499.1		259.06	11264		279.62	8642.5		279.62	10177		283.49	13476		283.49	11503		258.31	10296		283.49	13044
255.21	11711		258.92	14919		284.14	14485		284.14	14943		263.15	7712.2		263.15	15057		263.15	12126		254.03	2502.4		259.68	11306		280.28	8599		280.28	10113		284.14	13517		284.14	11677		258.92	10291		284.14	13056
255.8	11759		259.53	14841		284.79	14308		284.79	14985		263.76	7665.4		263.76	15001		263.76	12072		254.65	2524.1		260.29	11281		280.92	8612.5		280.92	9876		284.79	13450		284.79	11588		259.53	10357		284.79	13035
256.39	11804		260.14	14800		285.44	14359		285.44	14940		264.36	7706.5		264.36	15068		264.36	12161		255.26	2538.2		260.9	11267		281.58	8605.5		281.58	10045		285.44	13541		285.44	11654		260.14	10419		285.44	12990
256.98	11791		260.75	14902		286.09	14235		286.09	15020		264.97	7810.1		264.97	15048		264.97	12121		255.87	2544.9		261.52	11285		282.23	8634.5		282.23	10166		286.09	13433		286.09	11813		260.75	10379		286.09	13104
257.57	11878		261.36	14920		286.74	14366		286.74	14807		265.58	7777.1		265.58	15078		265.58	12146		256.48	2530.4		262.13	11347		282.88	8663.5		282.88	10129		286.74	13338		286.74	11513		261.36	10332		286.74	13038
258.16	11845		261.98	14976		287.39	14664		287.39	15037		266.19	7770.1		266.19	15059		266.19	12154		257.09	2532.9		262.74	11414		283.53	8699.5		283.53	10097		287.39	13388		287.39	11595		261.98	10409		287.39	12878
258.75	11858		262.59	14933		288.04	14517		288.04	14970		266.8	7736.2		266.8	14975		266.8	12138		257.7	2554.6		263.35	11418		284.18	8674.5		284.18	10129		288.04	13348		288.04	11692		262.59	10373		288.04	12785
259.34	11862		263.2	15122		288.69	14383		288.69	15191		267.41	7872.7		267.41	15003		267.41	12352		258.32	2562		263.97	11415		284.83	8660.5		284.83	10084		288.69	13492		288.69	11460		263.2	10394		288.69	12917
259.93	11925		263.81	15026		289.34	14550		289.34	15151		268.02	7803.2		268.02	15026		268.02	12152		258.93	2515.4		264.58	11378		285.48	8623.5		285.48	10033		289.34	13442		289.34	11457		263.81	10385		289.34	13006
260.51	12003		264.42	15110		289.99	14453		289.99	14946		268.63	7762.7		268.63	15037		268.63	12096		259.54	2549.7		265.19	11396		286.13	8578		286.13	10099		289.99	13553		289.99	11723		264.42	10426		289.99	12826
261.1	12017		265.03	15262		290.64	14432		290.64	14902		269.24	7744.5		269.24	15073		269.24	12183		260.15	2526		265.81	11417		286.78	8668.5		286.78	10009		290.64	13396		290.64	11673		265.03	10482		290.64	12965
261.69	12011		265.64	15078		291.29	14363		291.29	14859		269.85	7758.8		269.85	15119		269.85	12187		260.76	2508.3		266.42	11425		287.43	8579.5		287.43	10116		291.29	13437		291.29	11490		265.64	10360		291.29	13082
262.28	12024		266.25	15102		291.94	14445		291.94	15006		270.46	7801.4		270.46	15128		270.46	12229		261.37	2553.2		267.03	11479		288.08	8621.5		288.08	10071		291.94	13242		291.94	11468		266.25	10308		291.94	12816
262.87	11955		266.87	15188		292.59	14394		292.59	15180		271.07	7840.9		271.07	15114		271.07	12188		261.98	2574.7		267.65	11522		288.73	8636.5		288.73	10275		292.59	13566		292.59	11533		266.87	10357		292.59	12658
263.46	12016		267.48	15170		293.24	14407		293.24	15195		271.68	7861		271.68	15083		271.68	12199		262.6	2536.4		268.26	11488		289.38	8598.5		289.38	10101		293.24	13458		293.24	11263		267.48	10387		293.24	12712
264.05	12080		268.09	15253		293.89	14423		293.89	14933		272.29	7898.7		272.29	15083		272.29	12253		263.21	2540.9		268.87	11493		290.03	8578		290.03	10000		293.89	13336		293.89	11332		268.09	10367		293.89	12757
264.64	12318		268.7	15279		294.54	14442		294.54	14993		272.89	7887.9		272.89	15065		272.89	12255		263.82	2570.1		269.49	11503		290.68	8500.5		290.68	9967.5		294.54	13462		294.54	11482		268.7	10385		294.54	12750
265.23	12328		269.31	15271		295.19	14466		295.19	15009		273.5	7827.3		273.5	15030		273.5	12253		264.43	2558.9		270.1	11566		291.33	8597		291.33	9943		295.19	13420		295.19	11489		269.31	10395		295.19	12742
265.82	12275		269.92	15364		295.84	14479		295.84	15019		274.11	7814.6		274.11	15080		274.11	12268		265.04	2545.8		270.71	11607		291.98	8472.5		291.98	9800		295.84	13422		295.84	11473		269.92	10412		295.84	12744
266.41	12258		270.53	15398		296.48	14495		296.48	15028		274.72	7743.6		274.72	15073		274.72	12287		265.65	2564.4		271.32	11637		292.63	8625		292.63	9795		296.48	13423		296.48	11481		270.53	10442		296.48	12738
267	12257		271.14	15377		297.14	14504		297.14	14933		275.33	7907.9		275.33	15154		275.33	12260		266.26	2570.6		271.94	11614		293.28	8584.5		293.28	9987.5		297.14	13476		297.14	11479		271.14	10388		297.14	12719
267.59	12243		271.76	15489		297.78	14524		297.78	14956		275.94	7860.6		275.94	15129		275.94	12264		266.88	2577.6		272.55	11584		293.93	8760.5		293.93	10024		297.78	13311		297.78	11285		271.76	10433		297.78	12715
268.18	12271		272.37	15432		298.43	14519		298.43	15248		276.55	7891.4		276.55	14994		276.55	12166		267.49	2629.4		273.16	11577		294.58	8670		294.58	10259		298.43	13258		298.43	11284		272.37	10410		298.43	12705
268.77	12393		272.98	15426		299.08	14690		299.08	14947		277.16	7898.4		277.16	15062		277.16	12244		268.1	2603.7		273.78	11597		295.23	8809		295.23	10285		299.08	13545		299.08	11542		272.98	10423		299.08	12672
269.35	12428		273.59	15464		299.73	14700		299.73	14893		277.77	7917.6		277.77	15108		277.77	12328		268.71	2535.3		274.39	11732		295.87	8841.5		295.87	10173		299.73	13620		299.73	11594		273.59	10412		299.73	13037
269.94	12487		274.2	15666		300.38	14478		300.38	15101		278.38	7890.9		278.38	15028		278.38	12300		269.32	2572.1		275	11677		296.52	8897.5		296.52	10213		300.38	13400		300.38	11707		274.2	10322		300.38	12813
270.53	12623		274.81	15445		301.03	14767		301.03	15220		278.99	7897.3		278.99	14944		278.99	12263		269.93	2583.6		275.62	11614		297.17	8859.5		297.17	10399		301.03	13496		301.03	11781		274.81	10449		301.03	12842
271.12	12568		275.42	15565		301.68	14819		301.68	15163		279.6	7931.5		279.6	15000		279.6	12241		270.55	2590.6		276.23	11727		297.82	8804.5		297.82	10345		301.68	13759		301.68	11561		275.42	10358		301.68	12897
271.71	12558		276.03	15509		302.33	14901		302.33	15163		280.21	7938.7		280.21	14985		280.21	12262		271.16	2611.2		276.84	11662		298.47	8981		298.47	10348		302.33	13535		302.33	11763		276.03	10386		302.33	12789
272.3	12541		276.64	15619		302.98	14921		302.98	15298		280.82	7952.4		280.82	15035		280.82	12355		271.77	2634.9		277.46	11635		299.12	8898.5		299.12	10430		302.98	13735		302.98	11823		276.64	10390		302.98	12827
272.89	12572		277.26	15700		303.62	14646		303.62	15399		281.42	7953		281.42	15077		281.42	12367		272.38	2662		278.07	11653		299.77	8771.5		299.77	10274		303.62	13874		303.62	11628		277.26	10427		303.62	12791
273.48	12631		277.87	15653		304.27	14935		304.27	15238		282.03	7945.9		282.03	15025		282.03	12307		272.99	2612.5		278.68	11692		300.42	8934		300.42	10352		304.27	13626		304.27	11766		277.87	10404		304.27	12788
274.07	12688		278.48	15596		304.92	14568		304.92	15101		282.64	7964.4		282.64	14976		282.64	12285		273.6	2567.5		279.29	11695		301.07	8776.5		301.07	10228		304.92	13647		304.92	11534		278.48	10378		304.92	12904
274.66	12765		279.09	15574		305.57	14954		305.57	15288		283.25	7953.2		283.25	14967		283.25	12266		274.21	2567.1		279.91	11715		301.71	8855.5		301.71	10333		305.57	13415		305.57	11574		279.09	10377		305.57	12865
275.25	12745		279.7	15666		306.22	15084		306.22	15248		283.86	7922.8		283.86	14978		283.86	12292		274.83	2589.2		280.52	11770		302.36	9082.5		302.36	10461		306.22	13522		306.22	11519		279.7	10354		306.22	12728
275.84	12714		280.31	15775		306.87	15129		306.87	15467		284.47	8005.4		284.47	14858		284.47	12333		275.44	2640.5		281.13	11817		303.01	8916.5		303.01	10369		306.87	13796		306.87	11636		280.31	10357		306.87	12754
276.43	12802		280.92	15692		307.51	15183		307.51	15414		285.08	7937.5		285.08	14988		285.08	12342		276.05	2635.9		281.75	11787		303.66	9066.5		303.66	10406		307.51	13580		307.51	11635		280.92	10410		307.51	12713
277.02	12804		281.53	15740		308.16	14799		308.16	15417		285.69	8089.4		285.69	14929		285.69	12421		276.66	2625.2		282.36	11763		304.31	8911		304.31	10406		308.16	13777		308.16	11541		281.53	10400		308.16	12664
277.6	12860		282.15	15818		308.81	15045		308.81	15294		286.3	8040.5		286.3	14910		286.3	12456		277.27	2618.6		282.97	11767		304.96	8979.5		304.96	10270		308.81	13669		308.81	11365		282.15	10304		308.81	12852
278.19	12906		282.76	15930		309.46	15112		309.46	15267		286.91	7931.7		286.91	15010		286.91	12351		277.88	2601.2		283.59	11791		305.61	8971.5		305.61	10453		309.46	13454		309.46	11525		282.76	10248		309.46	12802
278.78	12974		283.37	15942		310.11	15058		310.11	15289		287.52	7864.8		287.52	14872		287.52	12420		278.49	2604		284.2	11821		306.25	9053.5		306.25	10454		310.11	13443		310.11	11537		283.37	10388		310.11	12898
279.37	13068		283.98	15941		310.75	15241		310.75	15368		288.13	7893.2		288.13	14901		288.13	12265		279.11	2603.1		284.81	11767		306.9	8996.5		306.9	10515		310.75	13382		310.75	11492		283.98	10392		310.75	12604
279.96	13121		284.59	16068		311.4	15014		311.4	15364		288.74	7889.3		288.74	14980		288.74	12359		279.72	2600.4		285.43	11841		307.55	8946		307.55	10544		311.4	13349		311.4	11219		284.59	10333		311.4	12715
280.55	13084		285.2	15901		312.05	15073		312.05	15458		289.35	7949.4		289.35	14920		289.35	12423		280.33	2612.4		286.04	11798		308.2	9086.5		308.2	10581		312.05	13625		312.05	11222		285.2	10371		312.05	12660
281.14	13016		285.81	15953		312.7	15044		312.7	15291		289.96	7998.4		289.96	14962		289.96	12357		280.94	2656.5		286.65	11814		308.85	9092.5		308.85	10430		312.7	13581		312.7	11527		285.81	10351		312.7	12318
281.73	13039		286.42	16019		313.34	14720		313.34	15253		290.56	7961.5		290.56	14943		290.56	12409		281.55	2653.3		287.26	11803		309.49	9049		309.49	10454		313.34	13360		313.34	11564		286.42	10394		313.34	12710
282.32	13192		287.03	16063		313.99	15078		313.99	15420		291.17	7934.2		291.17	14908		291.17	12468		282.16	2646		287.88	11810		310.14	9018.5		310.14	10432		313.99	13727		313.99	11616		287.03	10338		313.99	12750
282.91	13213		287.65	16093		314.64	14732		314.64	15324		291.78	7951.1		291.78	14989		291.78	12438		282.78	2645.4		288.49	11851		310.79	9089		310.79	10354		314.64	13648		314.64	11439		287.65	10337		314.64	12727
283.5	13312		288.26	16114		315.29	14943		315.29	15391		292.39	7938		292.39	14989		292.39	12428		283.39	2632.7		289.1	11874		311.44	9044.5		311.44	10470		315.29	13514		315.29	11417		288.26	10295		315.29	12642
284.09	13268		288.87	16160		315.93	15241		315.93	15389		293	7934.4		293	14876		293	12367		284	2651		289.72	11929		312.09	9055.5		312.09	10408		315.93	13633		315.93	11612		288.87	10271		315.93	12542
284.68	13294		289.48	16172		316.58	15147		316.58	15534		293.61	7984.8		293.61	14871		293.61	12339		284.61	2684.3		290.33	11866		312.73	9023.5		312.73	10457		316.58	13771		316.58	11300		289.48	10315		316.58	12654
285.27	13350		290.09	16124		317.23	15323		317.23	15498		294.22	7967.9		294.22	14909		294.22	12427		285.22	2652.8		290.94	11905		313.38	9101		313.38	10318		317.23	13445		317.23	11492		290.09	10314		317.23	12549
285.86	13314		290.7	16126		317.87	15071		317.87	15438		294.83	8013.9		294.83	14815		294.83	12358		285.83	2611.2		291.56	11881		314.03	9051.5		314.03	10477		317.87	13522		317.87	11624		290.7	10295		317.87	12748
286.44	13265		291.31	16193		318.52	14966		318.52	15457		295.44	8028		295.44	14875		295.44	12291		286.44	2642.9		292.17	11871		314.67	9119.5		314.67	10519		318.52	13556		318.52	11602		291.31	10328		318.52	12746
287.03	13391		291.92	16230		319.17	15368		319.17	15490		296.05	7988.2		296.05	14937		296.05	12484		287.06	2629.5		292.78	11933		315.32	9215.5		315.32	10460		319.17	13577		319.17	11637		291.92	10339		319.17	12678
287.62	13625		292.54	16304		319.82	15394		319.82	15639		296.66	7866.9		296.66	14859		296.66	12406		287.67	2616.7		293.4	11961		315.97	9126.5		315.97	10445		319.82	13413		319.82	11662		292.54	10351		319.82	12676
288.21	13590		293.15	16237		320.46	15560		320.46	15740		297.27	8025.8		297.27	14771		297.27	12340		288.28	2575.9		294.01	11960		316.62	9200.5		316.62	10453		320.46	13463		320.46	11584		293.15	10344		320.46	12832
288.8	13583		293.76	16195		321.11	15451		321.11	15689		297.88	8031.3		297.88	14809		297.88	12330		288.89	2601.3		294.62	11976		317.26	9136.5		317.26	10516		321.11	13657		321.11	11459		293.76	10333		321.11	12817
289.39	13538		294.37	16266		321.76	15492		321.76	15661		298.49	7983.5		298.49	14831		298.49	12337		289.5	2641.3		295.23	11968		317.91	9094.5		317.91	10406		321.76	13732		321.76	11432		294.37	10307		321.76	12510
289.98	13520		294.98	16303		322.4	15433		322.4	15481		299.09	8018.9		299.09	14855		299.09	12380		290.11	2661.4		295.85	11970		318.56	8998.5		318.56	10561		322.4	13736		322.4	11510		294.98	10266		322.4	12629
290.57	13651		295.59	16328		323.05	15506		323.05	15555		299.7	8043.8		299.7	14876		299.7	12355		290.73	2669		296.46	11858		319.2	8984.5		319.2	10624		323.05	13654		323.05	11653		295.59	10287		323.05	12821
291.16	13640		296.2	16384		323.7	15370		323.7	15622		300.31	8031.4		300.31	14907		300.31	12400		291.34	2659.1		297.07	11905		319.85	9088		319.85	10440		323.7	13429		323.7	11545		296.2	10298		323.7	12753
291.75	13633		296.81	16374		324.34	15423		324.34	15563		300.92	8040.3		300.92	14902		300.92	12423		291.95	2657.9		297.69	12005		320.5	9298.5		320.5	10491		324.34	13352		324.34	11450		296.81	10281		324.34	12333
292.34	13731		297.42	16398		324.99	15488		324.99	15632		301.53	7977.7		301.53	14866		301.53	12374		292.56	2650.4		298.3	11952		321.15	9042.5		321.15	10554		324.99	13512		324.99	11548		297.42	10262		324.99	12839
292.93	13768		298.04	16402		325.64	15767		325.64	15776		302.14	7891.7		302.14	14826		302.14	12400		293.17	2661.3		298.91	12006		321.79	9078		321.79	10542		325.64	13667		325.64	11332		298.04	10282		325.64	12620
293.52	13760		298.65	16481		326.28	15685		326.28	15695		302.75	7993.3		302.75	14779		302.75	12388		293.78	2682.1		299.53	12055		322.44	9131.5		322.44	10569		326.28	13750		326.28	11576		298.65	10258		326.28	12661
294.11	13867		299.26	16508		326.93	15385		326.93	15758		303.36	8052.9		303.36	14825		303.36	12334		294.39	2684.8		300.14	12027		323.08	9181.5		323.08	10691		326.93	13729		326.93	11727		299.26	10190		326.93	12625
294.7	13862		299.87	16487		327.57	15645		327.57	15771		303.97	8044.3		303.97	14768		303.97	12477		295.01	2675		300.75	12057		323.73	9105.5		323.73	10553		327.57	13635		327.57	11758		299.87	10163		327.57	12539
295.28	13825		300.48	16523		328.22	15355		328.22	15773		304.58	7971.4		304.58	14720		304.58	12286		295.62	2662.2		301.37	12057		324.38	9116.5		324.38	10533		328.22	13505		328.22	11538		300.48	10220		328.22	12835
295.87	13804		301.09	16528		328.87	15764		328.87	15677		305.19	7940.1		305.19	14741		305.19	12334		296.23	2647.9		301.98	12054		325.02	9051		325.02	10648		328.87	13365		328.87	11564		301.09	10296		328.87	12828
296.46	13941		301.7	16558		329.51	15799		329.51	15813		305.8	8035.3		305.8	14770		305.8	12423		296.84	2649.8		302.59	12090		325.67	9229.5		325.67	10488		329.51	13524		329.51	11434		301.7	10274		329.51	12785
297.05	13996		302.31	16534		330.16	15674		330.16	15979		306.41	7980.4		306.41	14657		306.41	12327		297.45	2634.1		303.2	12072		326.32	9166.5		326.32	10683		330.16	13635		330.16	11418		302.31	10224		330.16	12654
297.64	14003		302.93	16559		330.8	15719		330.8	15934		307.02	7993		307.02	14734		307.02	12436		298.06	2616.4		303.82	12058		326.96	9283.5		326.96	10582		330.8	13675		330.8	11680		302.93	10233		330.8	12697
298.23	14044		303.54	16659		331.45	15667		331.45	15761		307.62	7997.9		307.62	14815		307.62	12350		298.67	2610.2		304.43	12029		327.61	9198		327.61	10530		331.45	13446		331.45	11489		303.54	10219		331.45	12599
298.82	14066		304.15	16686		332.1	15482		332.1	15727		308.23	8003.9		308.23	14760		308.23	12404		299.29	2670.4		305.04	11984		328.25	9173		328.25	10638		332.1	13674		332.1	11418		304.15	10227		332.1	12747
299.41	14028		304.76	16651		332.74	15440		332.74	15610		308.84	8062.6		308.84	14782		308.84	12388		299.9	2720.7		305.66	12019		328.9	9161		328.9	10569		332.74	13636		332.74	11441		304.76	10263		332.74	12707
300	14032		305.37	16768		333.39	15703		333.39	15473		309.45	8084.4		309.45	14798		309.45	12343		300.51	2705.4		306.27	12045		329.55	9224.5		329.55	10535		333.39	13652		333.39	11507		305.37	10277		333.39	12814
300.59	14036		305.98	16706		334.03	15978		334.03	15766		310.06	8043.9		310.06	14754		310.06	12435		301.12	2686.1		306.88	12063		330.19	9300.5		330.19	10607		334.03	13742		334.03	11562		305.98	10234		334.03	12682
301.18	14004		306.59	16664		334.68	16008		334.68	15607		310.67	7967.7		310.67	14784		310.67	12427		301.73	2617.5		307.5	12102		330.84	9221.5		330.84	10661		334.68	13579		334.68	11506		306.59	10192		334.68	12802
301.77	14173		307.2	16799		335.32	16157		335.32	16034		311.28	7900		311.28	14804		311.28	12348		302.34	2632.1		308.11	12003		331.48	9355.5		331.48	10699		335.32	13941		335.32	11675		307.2	10163		335.32	12568
302.36	14210		307.81	16750		335.97	16102		335.97	15901		311.89	7914.3		311.89	14694		311.89	12402		302.96	2645.2		308.72	12145		332.13	9308.5		332.13	10704		335.97	13910		335.97	11401		307.81	10153		335.97	12771
302.95	14283		308.43	16779		336.61	15751		336.61	15872		312.5	8008.1		312.5	14619		312.5	12437		303.57	2677.9		309.34	12167		332.77	9115.5		332.77	10723		336.61	13719		336.61	11476		308.43	10133		336.61	12747
303.53	14329		309.04	16724		337.26	16207		337.26	16059		313.11	8082		313.11	14628		313.11	12453		304.18	2673.7		309.95	12187		333.42	9255		333.42	10538		337.26	13598		337.26	12012		309.04	10090		337.26	12689
304.12	14327		309.65	16721		337.9	16314		337.9	15874		313.72	8139.3		313.72	14625		313.72	12477		304.79	2652.3		310.56	12123		334.07	9362.5		334.07	10650		337.9	13791		337.9	11635		309.65	10100		337.9	12969
304.71	14330		310.26	16838		338.55	16387		338.55	16071		314.33	8101.7		314.33	14683		314.33	12434		305.4	2671.4		311.17	12123		334.71	9287.5		334.71	10709		338.55	13720		338.55	11637		310.26	10134		338.55	12970
305.3	14362		310.87	16941		339.19	16269		339.19	16253		314.94	8110.8		314.94	14662		314.94	12484		306.01	2690.9		311.79	12067		335.36	9470.5		335.36	10719		339.19	13606		339.19	11639		310.87	10140		339.19	12900
305.89	14408		311.48	17011		339.84	16468		339.84	16541		315.55	8098.4		315.55	14719		315.55	12292		306.62	2678.8		312.4	12116		336	9314		336	10736		339.84	13746		339.84	11499		311.48	10180		339.84	12780
306.48	14478		312.09	16910		340.48	16261		340.48	16259		316.15	8083.6		316.15	14643		316.15	12326		307.24	2641.5		313.01	12119		336.65	9471.5		336.65	10593		340.48	13735		340.48	11719		312.09	10198		340.48	12737
307.07	14474		312.7	16847		341.13	16207		341.13	16242		316.76	8064.4		316.76	14648		316.76	12297		307.85	2678.9		313.63	12119		337.29	9201.5		337.29	10772		341.13	13751		341.13	11689		312.7	10093		341.13	12837
307.66	14551		313.32	16928		341.77	16454		341.77	16245		317.37	8018		317.37	14614		317.37	12275		308.46	2688.4		314.24	12127		337.94	9269.5		337.94	10631		341.77	13704		341.77	11695		313.32	10050		341.77	12804
308.25	14588		313.93	17011		342.42	16149		342.42	16104		317.98	8078.4		317.98	14667		317.98	12366		309.07	2695.8		314.85	12127		338.58	9464.5		338.58	10570		342.42	13688		342.42	11499		313.93	10203		342.42	13003
308.84	14560		314.54	16939		343.06	16508		343.06	16133		318.59	8108.1		318.59	14717		318.59	12382		309.68	2659.2		315.47	12102		339.23	9508.5		339.23	10624		343.06	13672		343.06	11692		314.54	10165		343.06	13013
309.43	14553		315.15	16987		343.7	16281		343.7	16103		319.2	8069.4		319.2	14605		319.2	12389		310.29	2686.5		316.08	12114		339.87	9368.5		339.87	10765		343.7	13762		343.7	11562		315.15	10185		343.7	12860
310.02	14546		315.76	17061		344.35	16673		344.35	16408		319.81	7978.8		319.81	14624		319.81	12486		310.9	2720		316.69	12160		340.52	9375.5		340.52	10756		344.35	13850		344.35	11774		315.76	10126		344.35	12769
310.61	14629		316.37	17101		345	16506		345	16537		320.42	7941.8		320.42	14620		320.42	12497		311.52	2666.6		317.31	12172		341.16	9409.5		341.16	10700		345	13814		345	11794		316.37	10190		345	12698
311.2	14698		316.98	17120		345.64	16686		345.64	16496		321.03	7969.6		321.03	14566		321.03	12441		312.13	2665.2		317.92	12217		341.8	9415.5		341.8	10545		345.64	13999		345.64	11714		316.98	10105		345.64	12862
311.79	14681		317.59	17015		346.28	16530		346.28	16235		321.64	8021.5		321.64	14576		321.64	12413		312.74	2679.7		318.53	12146		342.45	9393.5		342.45	10668		346.28	13766		346.28	11691		317.59	10067		346.28	12802
312.37	14700		318.21	17090		346.93	16488		346.93	16294		322.25	8074.4		322.25	14600		322.25	12407		313.35	2684.1		319.14	12030		343.1	9403.5		343.1	10678		346.93	13893		346.93	11685		318.21	10052		346.93	12942
312.96	14757		318.82	17048		347.57	16598		347.57	16508		322.86	8117.3		322.86	14644		322.86	12437		313.96	2666.4		319.76	11957		343.74	9459.5		343.74	10808		347.57	13815		347.57	11800		318.82	10063		347.57	13028
313.55	14705		319.43	17067		348.22	17070		348.22	16556		323.47	8132.9		323.47	14656		323.47	12430		314.57	2691		320.37	12155		344.38	9598		344.38	10988		348.22	13966		348.22	11639		319.43	10081		348.22	13028
314.14	14696		320.04	17167		348.86	16814		348.86	16659		324.08	7965.1		324.08	14636		324.08	12444		315.19	2689.1		320.98	12245		345.03	9581.5		345.03	10811		348.86	13897		348.86	11616		320.04	10069		348.86	12970
314.73	14743		320.65	17206		349.51	16935		349.51	16738		324.68	8010.6		324.68	14661		324.68	12336		315.8	2644.8		321.6	12248		345.67	9450.5		345.67	10782		349.51	13977		349.51	11826		320.65	10069		349.51	12966
315.32	14849		321.26	17208		350.15	16491		350.15	16753		325.29	8106.6		325.29	14701		325.29	12264		316.41	2631.1		322.21	12134		346.32	9433		346.32	10637		350.15	14284		350.15	11740		321.26	10061		350.15	12966
315.91	14899		321.87	17228		350.79	16763		350.79	16653		325.9	8052.2		325.9	14650		325.9	12266		317.02	2642.7		322.82	12255		346.96	9544.5		346.96	10671		350.79	13950		350.79	11732		321.87	10044		350.79	13052
316.5	14941		322.48	17232		351.43	16996		351.43	16724		326.51	8106.5		326.51	14715		326.51	12299		317.63	2664.4		323.44	12234		347.6	9542		347.6	10762		351.43	13727		351.43	11900		322.48	10069		351.43	13083
317.09	15004		323.09	17248		352.08	17154		352.08	16681		327.12	8172.6		327.12	14740		327.12	12361		318.24	2678.4		324.05	12210		348.25	9345.5		348.25	10818		352.08	13940		352.08	11867		323.09	10063		352.08	12891
317.68	15007		323.71	17358		352.72	17390		352.72	16790		327.73	8110.4		327.73	14682		327.73	12379		318.85	2660.1		324.66	12194		348.89	9544.5		348.89	10807		352.72	13851		352.72	11707		323.71	10078		352.72	13070
318.27	14968		324.32	17370		353.37	16988		353.37	16877		328.34	8138.2		328.34	14516		328.34	12473		319.47	2702.1		325.28	12208		349.54	9455.5		349.54	10787		353.37	14009		353.37	11675		324.32	10055		353.37	13174
318.86	14939		324.93	17392		354.01	17271		354.01	16723		328.95	8055.7		328.95	14585		328.95	12445		320.08	2666.1		325.89	12256		350.18	9581.5		350.18	10884		354.01	14154		354.01	11836		324.93	10047		354.01	13022
319.45	14839		325.54	17383		354.65	17034		354.65	16853		329.56	8087.7		329.56	14439		329.56	12363		320.69	2597.1		326.5	12243		350.82	9599.5		350.82	10797		354.65	14006		354.65	11795		325.54	10079		354.65	13015
320.04	14977		326.15	17384		355.3	17171		355.3	17016		330.17	8117.7		330.17	14525		330.17	12337		321.3	2634		327.11	12248		351.47	9503.5		351.47	10795		355.3	14050		355.3	11875		326.15	10101		355.3	13125
320.63	15162		326.76	17480		355.94	17031		355.94	16875		330.78	8073.1		330.78	14650		330.78	12386		321.91	2672.5		327.73	12273		352.11	9601.5		352.11	10846		355.94	14051		355.94	11796		326.76	10032		355.94	13092
321.21	15192		327.37	17489		356.58	17307		356.58	16727		331.39	8027.3		331.39	14621		331.39	12424		322.52	2691.4		328.34	12249		352.76	9646.5		352.76	10805		356.58	13945		356.58	11828		327.37	10035		356.58	13154
321.8	15135		327.98	17492		357.23	17320		357.23	17014		332	8067.1		332	14593		332	12463		323.14	2684		328.95	12228		353.4	9573		353.4	10823		357.23	14156		357.23	11859		327.98	9999.6		357.23	13158
322.39	15116		328.6	17614		357.87	17382		357.87	16847		332.61	8145.7		332.61	14585		332.61	12508		323.75	2674.5		329.57	12209		354.04	9685		354.04	10920		357.87	14153		357.87	11820		328.6	10040		357.87	12847
322.98	15126		329.21	17571		358.51	17708		358.51	16941		333.21	8141.8		333.21	14595		333.21	12424		324.36	2677.4		330.18	12302		354.69	9660		354.69	10851		358.51	14232		358.51	11758		329.21	10048		358.51	13095
323.57	15149		329.82	17546		359.16	17491		359.16	17295		333.82	8138.9		333.82	14645		333.82	12343		324.97	2648		330.79	12315		355.33	9677.5		355.33	10883		359.16	14115		359.16	11747		329.82	10076		359.16	13131
324.16	15176		330.43	17556		359.8	17545		359.8	17040		334.43	8185.8		334.43	14661		334.43	12499		325.58	2655.5		331.41	12279		355.97	9615.5		355.97	10765		359.8	14315		359.8	12125		330.43	10075		359.8	13239
324.75	15224		331.04	17559		360.44	17452		360.44	17093		335.04	8003.7		335.04	14651		335.04	12245		326.19	2686.7		332.02	12314		356.61	9721.5		356.61	10843		360.44	14163		360.44	11916		331.04	10091		360.44	13246
325.34	15312		331.65	17604		361.08	17761		361.08	16850		335.65	7996.9		335.65	14573		335.65	12570		326.8	2687.8		332.63	12338		357.26	9753		357.26	10988		361.08	14106		361.08	11763		331.65	10119		361.08	13433
325.93	15398		332.26	17622		361.73	17755		361.73	16958		336.26	8241.8		336.26	14688		336.26	12446		327.42	2679.7		333.25	12214		357.9	9713		357.9	10967		361.73	14131		361.73	12028		332.26	10099		361.73	13414
326.52	15426		332.87	17662		362.37	17781		362.37	17176		336.87	8097.4		336.87	14710		336.87	12529		328.03	2676.9		333.86	12264		358.55	9767.5		358.55	11018		362.37	14126		362.37	11639		332.87	10047		362.37	13289
327.11	15412		333.48	17796		363.01	17699		363.01	17129		337.48	8339.4		337.48	14603		337.48	12503		328.64	2683.7		334.47	12270		359.19	9762.5		359.19	11050		363.01	14427		363.01	11911		333.48	10003		363.01	13246
327.7	15335		334.1	17821		363.65	17749		363.65	17349		338.09	8140.3		338.09	14637		338.09	12573		329.25	2701.2		335.08	12210		359.83	9612.5		359.83	11059		363.65	14570		363.65	11959		334.1	9983.7		363.65	13257
328.29	15382		334.71	17859		364.3	17773		364.3	17283		338.7	8248		338.7	14646		338.7	12558		329.86	2634.2		335.7	12216		360.47	9658.5		360.47	10920		364.3	14419		364.3	11878		334.71	10010		364.3	13270
328.88	15429		335.32	18023		364.94	17771		364.94	17271		339.31	8234.6		339.31	14729		339.31	12552		330.47	2663.4		336.31	12306		361.12	9600.5		361.12	10962		364.94	14335		364.94	12183		335.32	10042		364.94	13233
329.46	15459		335.93	17889		365.58	17830		365.58	17065		339.92	8138.5		339.92	14717		339.92	12579		331.08	2702.1		336.92	12350		361.76	9748.5		361.76	11146		365.58	14197		365.58	12170		335.93	10141		365.58	13420
330.05	15489		336.54	17855		366.23	17989		366.23	17237		340.53	8224.1		340.53	14627		340.53	12494		331.7	2668.6		337.54	12313		362.4	9846.5		362.4	11103		366.23	14252		366.23	11910		336.54	10016		366.23	13384
330.64	15521		337.15	18073		366.87	18207		366.87	17232		341.14	8276.5		341.14	14744		341.14	12474		332.31	2683.6		338.15	12266		363.05	9836		363.05	11159		366.87	14434		366.87	12028		337.15	10054		366.87	13321
331.23	15583		337.76	18154		367.51	18061		367.51	17330		341.74	8315.1		341.74	14760		341.74	12560		332.92	2702.5		338.76	12259		363.69	9759.5		363.69	11083		367.51	14336		367.51	11979		337.76	10092		367.51	13358
331.82	15609		338.37	18060		368.15	18052		368.15	17572		342.35	8315.8		342.35	14719		342.35	12622		333.53	2679.8		339.38	12326		364.33	9690.5		364.33	11015		368.15	14402		368.15	11956		338.37	10071		368.15	13331
332.41	15532		338.99	18048		368.79	18039		368.79	17614		342.96	8256.5		342.96	14800		342.96	12557		334.14	2694.7		339.99	12373		364.97	9853.5		364.97	11180		368.79	14375		368.79	12191		338.99	10051		368.79	13139
333	15636		339.6	18045		369.44	18008		369.44	17314		343.57	8260.3		343.57	14783		343.57	12480		334.75	2705.1		340.6	12317		365.61	9859		365.61	11008		369.44	14028		369.44	12156		339.6	10097		369.44	13545
333.59	15642		340.21	18062		370.08	18085		370.08	17337		344.18	8282.8		344.18	14692		344.18	12559		335.37	2664		341.22	12321		366.26	9760.5		366.26	11248		370.08	14109		370.08	12342		340.21	10151		370.08	13343
334.18	15775		340.82	18112		370.72	18295		370.72	17569		344.79	8306.5		344.79	14690		344.79	12580		335.98	2657.9		341.83	12414		366.9	9711.5		366.9	11240		370.72	14348		370.72	12035		340.82	10118		370.72	13610
334.77	15803		341.43	18189		371.36	18460		371.36	17585		345.4	8289		345.4	14750		345.4	12545		336.59	2696		342.44	12364		367.54	9865.5		367.54	11224		371.36	14294		371.36	12053		341.43	10074		371.36	13749
335.36	15831		342.04	18326		372	18804		372	17695		346.01	8336.5		346.01	14746		346.01	12551		337.2	2682		343.05	12441		368.18	9955.5		368.18	11275		372	14640		372	12101		342.04	10061		372	13358
335.95	15836		342.65	18370		372.64	18359		372.64	17824		346.62	8323.5		346.62	14753		346.62	12598		337.81	2684.5		343.67	12432		368.82	9979.5		368.82	11265		372.64	14818		372.64	12262		342.65	10040		372.64	13490
336.54	15807		343.26	18448		373.29	18457		373.29	17813		347.23	8198.3		347.23	14741		347.23	12609		338.42	2699.1		344.28	12429		369.46	9947.5		369.46	11242		373.29	14672		373.29	12084		343.26	10048		373.29	13472
337.13	15798		343.87	18536		373.93	18336		373.93	17664		347.84	8373.8		347.84	14832		347.84	12653		339.03	2696.2		344.89	12437		370.11	10020		370.11	11282		373.93	14142		373.93	12140		343.87	10085		373.93	13559
337.72	15815		344.49	18519		374.57	18544		374.57	17612		348.45	8355.1		348.45	14808		348.45	12748		339.65	2697.8		345.51	12486		370.75	9899		370.75	11262		374.57	14628		374.57	12306		344.49	10102		374.57	13431
338.3	15857		345.1	18542		375.21	18251		375.21	17659		349.06	8351.1		349.06	14794		349.06	12680		340.26	2662.9		346.12	12400		371.39	9948		371.39	11358		375.21	14593		375.21	12320		345.1	10105		375.21	13740
338.89	15937		345.71	18550		375.85	18340		375.85	17846		349.67	8244.4		349.67	14813		349.67	12584		340.87	2709		346.73	12474		372.03	9980		372.03	11378		375.85	14648		375.85	12308		345.71	10090		375.85	13508
339.48	16002		346.32	18561		376.49	18911		376.49	18072		350.27	8323.8		350.27	14779		350.27	12675		341.48	2736.5		347.35	12410		372.67	10112		372.67	11437		376.49	14815		376.49	12371		346.32	10090		376.49	13562
340.07	16074		346.93	18611		377.13	18782		377.13	17937		350.88	8393.9		350.88	14821		350.88	12666		342.09	2756.3		347.96	12370		373.32	10130		373.32	11381		377.13	14838		377.13	12299		346.93	10111		377.13	13513
340.66	16126		347.54	18543		377.77	18603		377.77	17932		351.49	8427.5		351.49	14822		351.49	12761		342.7	2721.5		348.57	12341		373.96	10102		373.96	11279		377.77	14896		377.77	12133		347.54	10076		377.77	13671
341.25	16088		348.15	18622		378.42	18684		378.42	18015		352.1	8347.6		352.1	14872		352.1	12808		343.31	2693.8		349.19	12403		374.6	10120		374.6	11459		378.42	15086		378.42	12336		348.15	10142		378.42	13798
341.84	16048		348.76	18722		379.06	18862		379.06	17787		352.71	8316.9		352.71	14864		352.71	12761		343.93	2686.2		349.8	12566		375.24	10035		375.24	11194		379.06	14984		379.06	12499		348.76	10077		379.06	13516
342.43	16135		349.38	18673		379.7	18706		379.7	17753		353.32	8361.5		353.32	14816		353.32	12790		344.54	2708.4		350.41	12500		375.88	10056		375.88	11388		379.7	14697		379.7	12459		349.38	10155		379.7	13668
343.02	16204		349.99	18611		380.34	18653		380.34	17950		353.93	8373.6		353.93	14808		353.93	12778		345.15	2660.2		351.02	12477		376.52	9984		376.52	11281		380.34	14688		380.34	12413		349.99	10204		380.34	13933
343.61	16172		350.6	18684		380.98	19093		380.98	17883		354.54	8390.9		354.54	14784		354.54	12693		345.76	2712.5		351.64	12538		377.16	10168		377.16	11507		380.98	14795		380.98	12449		350.6	10143		380.98	13827
344.2	16189		351.21	18795		381.62	18969		381.62	18088		355.15	8436.6		355.15	14821		355.15	12739		346.37	2695.8		352.25	12503		377.81	10128		377.81	11519		381.62	14974		381.62	12434		351.21	10161		381.62	13670
344.79	16285		351.82	18896		382.26	19121		382.26	18212		355.76	8462.9		355.76	14897		355.76	12767		346.98	2725.4		352.86	12520		378.45	10050		378.45	11618		382.26	15205		382.26	12683		351.82	10100		382.26	13827
345.38	16328		352.43	19010		382.9	19177		382.9	18201		356.37	8472		356.37	14788		356.37	12839		347.6	2736.7		353.48	12602		379.09	10342		379.09	11586		382.9	15231		382.9	12608		352.43	10137		382.9	13625
345.97	16329		353.04	19062		383.54	19061		383.54	18065		356.98	8473.5		356.98	14994		356.98	12799		348.21	2712.7		354.09	12584		379.73	10140		379.73	11532		383.54	15132		383.54	12665		353.04	10187		383.54	13897
346.56	16388		353.65	19082		384.18	18933		384.18	18077		357.59	8372.2		357.59	14927		357.59	12818		348.82	2700.7		354.7	12531		380.37	10235		380.37	11551		384.18	15183		384.18	12602		353.65	10216		384.18	14092
347.14	16294		354.26	19136		384.82	18876		384.82	17879		358.2	8395.3		358.2	14773		358.2	12718		349.43	2698.4		355.32	12593		381.01	10192		381.01	11613		384.82	14816		384.82	12666		354.26	10233		384.82	13941
347.73	16245		354.88	19135		385.46	19283		385.46	18285		358.8	8482.1		358.8	14851		358.8	12693		350.04	2715.6		355.93	12638		381.65	10357		381.65	11681		385.46	15077		385.46	12504		354.88	10260		385.46	14030
348.32	16470		355.49	19186		386.1	19587		386.1	18303		359.41	8590.2		359.41	14948		359.41	12878		350.65	2724.1		356.54	12531		382.29	10351		382.29	11716		386.1	15249		386.1	12538		355.49	10236		386.1	13815
348.91	16448		356.1	19284		386.74	19393		386.74	18379		360.02	8448.3		360.02	14747		360.02	12797		351.26	2732.1		357.16	12592		382.93	10488		382.93	11606		386.74	15349		386.74	12523		356.1	10164		386.74	13866
349.5	16498		356.71	19255		387.39	19485		387.39	18290		360.63	8437.2		360.63	15057		360.63	12850		351.88	2756.3		357.77	12601		383.57	10455		383.57	11811		387.39	15263		387.39	13030		356.71	10150		387.39	13927
350.09	16504		357.32	19247		388.03	19508		388.03	18401		361.24	8519.1		361.24	14893		361.24	12921		352.49	2705.7		358.38	12684		384.21	10407		384.21	11680		388.03	15425		388.03	12735		357.32	10181		388.03	14113
350.68	16465		357.93	19330		388.67	19281		388.67	18330		361.85	8556.5		361.85	14949		361.85	12974		353.1	2724.1		358.99	12715		384.85	10423		384.85	11719		388.67	15472		388.67	12811		357.93	10213		388.67	14174
351.27	16469		358.54	19392		389.31	19482		389.31	18433		362.46	8572.4		362.46	14963		362.46	12969		353.71	2736.8		359.61	12707		385.49	10445		385.49	11675		389.31	15396		389.31	12809		358.54	10314		389.31	14222
351.86	16541		359.15	19410		389.95	19497		389.95	18397		363.07	8529.3		363.07	14985		363.07	12898		354.32	2747.1		360.22	12738		386.13	10399		386.13	12008		389.95	15258		389.95	12908		359.15	10305		389.95	14360
352.45	16627		359.77	19337		390.58	19593		390.58	18515		363.68	8576		363.68	15053		363.68	12939		354.93	2761.3		360.83	12670		386.77	10451		386.77	11861		390.58	15434		390.58	12633		359.77	10310		390.58	14220
353.04	16685		360.38	19366		391.23	19871		391.23	18790		364.29	8619.8		364.29	15124		364.29	12986		355.54	2752.1		361.45	12667		387.41	10447		387.41	11924		391.23	15535		391.23	12862		360.38	10366		391.23	13976
353.63	16727		360.99	19692		391.86	19601		391.86	18600		364.9	8569.6		364.9	15122		364.9	13000		356.16	2817.6		362.06	12616		388.05	10490		388.05	11818		391.86	15550		391.86	12831		360.99	10234		391.86	14288
354.22	16798		361.6	19635		392.5	19573		392.5	18717		365.51	8520.4		365.51	15074		365.51	13025		356.77	2794.5		362.67	12675		388.69	10368		388.69	11787		392.5	15732		392.5	12742		361.6	10268		392.5	14161
354.81	16893		362.21	19749		393.14	19437		393.14	18441		366.12	8536		366.12	15107		366.12	13005		357.38	2728		363.29	12722		389.33	10406		389.33	11867		393.14	15537		393.14	13177		362.21	10315		393.14	14425
355.39	16975		362.82	19751		393.78	19737		393.78	18442		366.73	8596.3		366.73	15135		366.73	13019		357.99	2708.2		363.9	12734		389.97	10497		389.97	11802		393.78	15590		393.78	12859		362.82	10310		393.78	14377
355.98	16780		363.43	19857		394.42	19800		394.42	18721		367.33	8605.6		367.33	15039		367.33	13067		358.6	2698.3		364.51	12751		390.61	10455		390.61	12068		394.42	15764		394.42	12874		363.43	10377		394.42	14575
356.57	16764		364.04	19912		395.06	19922		395.06	18638		367.94	8589.2		367.94	15025		367.94	13051		359.21	2699.6		365.13	12754		391.25	10729		391.25	12026		395.06	15598		395.06	13153		364.04	10338		395.06	14312
357.16	16917		364.65	19966		395.7	20155		395.7	18985		368.55	8621.2		368.55	15093		368.55	13054		359.83	2711.8		365.74	12731		391.89	10679		391.89	11854		395.7	15814		395.7	13222		364.65	10334		395.7	14450
357.75	16939		365.27	19951		396.34	19982		396.34	18803		369.16	8640.7		369.16	15131		369.16	13086		360.44	2726.5		366.35	12718		392.53	10660		392.53	12034		396.34	16002		396.34	12976		365.27	10325		396.34	14156
358.34	16946		365.88	19850		396.98	20043		396.98	18913		369.77	8635.5		369.77	15166		369.77	13057		361.05	2761.3		366.96	12760		393.17	10539		393.17	11913		396.98	16033		396.98	12964		365.88	10343		396.98	14341
358.93	17061		366.49	19931		397.62	19883		397.62	18784		370.38	8688.1		370.38	15159		370.38	13213		361.66	2774.3		367.58	12817		393.81	10584		393.81	12120		397.62	15805		397.62	13147		366.49	10413		397.62	14346
359.52	17080		367.1	20012		398.26	20057		398.26	18840		370.99	8627.7		370.99	15043		370.99	13172		362.27	2755.3		368.19	12942		394.45	10725		394.45	12036		398.26	15896		398.26	13187		367.1	10439		398.26	14696
360.11	17028		367.71	20094		398.9	20078		398.9	18983		371.6	8641		371.6	15002		371.6	13131		362.88	2757.2		368.8	12869		395.09	10851		395.09	12228		398.9	15906		398.9	13079		367.71	10406		398.9	14600
360.7	17101		368.32	20148		399.54	20377		399.54	18791		372.21	8556.1		372.21	15108		372.21	13184		363.49	2770.1		369.42	12893		395.73	10646		395.73	12247		399.54	15988		399.54	12952		368.32	10407		399.54	14588
361.29	16971		368.93	20089		400.17	19871		400.17	19031		372.82	8641.8		372.82	15321		372.82	13162		364.11	2768.8		370.03	12932		396.37	10750		396.37	12206		400.17	15884		400.17	13222		368.93	10408		400.17	14408
361.88	17162		369.54	20160		400.81	20253		400.81	19123		373.43	8713.1		373.43	15241		373.43	13106		364.72	2789.8		370.64	12918		397.01	10791		397.01	12113		400.81	16202		400.81	13219		369.54	10369		400.81	14348
362.47	17201		370.16	20251		401.45	20291		401.45	19148		374.04	8700		374.04	15183		374.04	13151		365.33	2795.6		371.26	12854		397.65	10778		397.65	12240		401.45	16179		401.45	13238		370.16	10417		401.45	14194
363.06	17371		370.77	20354		402.09	20088		402.09	18980		374.65	8743.7		374.65	15278		374.65	13217		365.94	2784.3		371.87	12851		398.29	10712		398.29	12301		402.09	16223		402.09	13239		370.77	10467		402.09	14668
363.65	17283		371.38	20459		402.73	20069		402.73	18919		375.26	8748.7		375.26	15260		375.26	13293		366.55	2758.9		372.48	12933		398.92	10773		398.92	12128		402.73	16180		402.73	13309		371.38	10473		402.73	14787
364.23	17347		371.99	20517		403.37	20115		403.37	18744		375.86	8748.7		375.86	15219		375.86	13376		367.16	2760.4		373.1	12976		399.56	10860		399.56	12222		403.37	16150		403.37	13357		371.99	10504		403.37	14851
364.82	17318		372.6	20635		404.01	20428		404.01	18959		376.47	8763.1		376.47	15287		376.47	13306		367.78	2713.9		373.71	12955		400.2	10888		400.2	12418		404.01	16368		404.01	13331		372.6	10546		404.01	14797
365.41	17255		373.21	20590		404.64	20106		404.64	19188		377.08	8753.1		377.08	15330		377.08	13163		368.39	2762.5		374.32	13024		400.84	10829		400.84	12287		404.64	16458		404.64	13273		373.21	10521		404.64	14819
366	17375		373.82	20432		405.28	20527		405.28	19193		377.69	8717.3		377.69	15312		377.69	13179		369	2788.4		374.93	12996		401.48	11023		401.48	12483		405.28	16365		405.28	13435		373.82	10485		405.28	14684
366.59	17434		374.43	20518		405.92	19879		405.92	19268		378.3	8685.3		378.3	15330		378.3	13239		369.61	2810.7		375.55	12975		402.12	10897		402.12	12378		405.92	16578		405.92	13459		374.43	10514		405.92	14674
367.18	17375		375.05	20698		406.56	20437		406.56	19257		378.91	8771.8		378.91	15387		378.91	13239		370.22	2807.1		376.16	12999		402.76	10980		402.76	12453		406.56	16453		406.56	13446		375.05	10542		406.56	14760
367.77	17556		375.66	20605		407.2	20588		407.2	19147		379.52	8888.8		379.52	15507		379.52	13319		370.83	2785.4		376.77	13068		403.4	10944		403.4	12437		407.2	16464		407.2	13558		375.66	10493		407.2	15076
368.36	17444		376.27	20667		407.84	20406		407.84	19453		380.13	8848.8		380.13	15542		380.13	13270		371.44	2771.9		377.39	13109		404.03	10933		404.03	12350		407.84	16378		407.84	13811		376.27	10503		407.84	15005
368.95	17490		376.88	20618		408.48	20650		408.48	19400		380.74	8791.2		380.74	15385		380.74	13464		372.06	2807.9		378	13112		404.67	10942		404.67	12512		408.48	16451		408.48	13460		376.88	10558		408.48	14866
369.54	17556		377.49	20712		409.11	20833		409.11	19382		381.35	8780.7		381.35	15315		381.35	13353		372.67	2783.5		378.61	13121		405.31	11030		405.31	12518		409.11	16442		409.11	13654		377.49	10598		409.11	14951
370.13	17519		378.1	20813		409.75	20828		409.75	19681		381.96	8844.1		381.96	15520		381.96	13443		373.28	2765.7		379.23	13151		405.95	11033		405.95	12618		409.75	16990		409.75	13542		378.1	10594		409.75	14882
370.72	17542		378.71	20826		410.39	20983		410.39	19607		382.57	8957.8		382.57	15377		382.57	13436		373.89	2818.2		379.84	13158		406.59	11143		406.59	12641		410.39	16549		410.39	13615		378.71	10546		410.39	14910
371.31	17531		379.32	20816		411.03	20694		411.03	19629		383.18	8978.9		383.18	15438		383.18	13400		374.5	2841.2		380.45	13133		407.22	10968		407.22	12571		411.03	16813		411.03	13641		379.32	10541		411.03	15049
371.9	17651		379.93	20990		411.67	20797		411.67	19376		383.79	8931.5		383.79	15525		383.79	13319		375.11	2851.8		381.07	13178		407.86	11067		407.86	12629		411.67	16776		411.67	13634		379.93	10605		411.67	14850
372.49	17772		380.55	21060		412.3	20103		412.3	19715		384.39	8873.9		384.39	15407		384.39	13499		375.72	2873.9		381.68	13225		408.5	11177		408.5	12688		412.3	16714		412.3	13761		380.55	10643		412.3	15035
373.07	17741		381.16	21004		412.94	20429		412.94	19486		385	8950.1		385	15458		385	13482		376.34	2843.4		382.29	13256		409.14	11150		409.14	12738		412.94	16691		412.94	13780		381.16	10647		412.94	15072
373.66	17734		381.77	21057		413.58	20722		413.58	19675		385.61	8942.8		385.61	15534		385.61	13409		376.95	2804.7		382.9	13270		409.78	11142		409.78	12822		413.58	16809		413.58	13801		381.77	10707		413.58	15144
374.25	17782		382.38	21092		414.22	21060		414.22	19674		386.22	8926		386.22	15555		386.22	13436		377.56	2806.6		383.52	13272		410.42	11245		410.42	12680		414.22	16760		414.22	13616		382.38	10775		414.22	15071
374.84	17688		382.99	21190		414.85	21135		414.85	19631		386.83	8929.8		386.83	15567		386.83	13381		378.17	2840.1		384.13	13291		411.05	11206		411.05	12860		414.85	16876		414.85	13694		382.99	10756		414.85	15063
375.43	17716		383.6	21148		415.49	20841		415.49	19821		387.44	8906.9		387.44	15641		387.44	13450		378.78	2866.8		384.74	13276		411.69	11253		411.69	12715		415.49	16998		415.49	14014		383.6	10725		415.49	15207
376.02	17766		384.21	21156		416.13	20949		416.13	19681		388.05	8959.1		388.05	15661		388.05	13522		379.39	2884.8		385.36	13163		412.33	11295		412.33	12765		416.13	16987		416.13	13839		384.21	10646		416.13	15074
376.61	17909		384.82	21085		416.76	21050		416.76	19756		388.66	9037.1		388.66	15630		388.66	13527		380.01	2818.5		385.97	13285		412.97	11312		412.97	12791		416.76	16895		416.76	14002		384.82	10665		416.76	15214
377.2	17918		385.44	21309		417.4	21018		417.4	19719		389.27	9030.2		389.27	15677		389.27	13570		380.62	2823.8		386.58	13417		413.6	11300		413.6	12861		417.4	16907		417.4	13854		385.44	10720		417.4	15334
377.79	17892		386.05	21347		418.04	21193		418.04	19756		389.88	9008.4		389.88	15736		389.88	13640		381.23	2839.2		387.2	13465		414.24	11418		414.24	13024		418.04	16863		418.04	14098		386.05	10739		418.04	15352
378.38	17934		386.66	21324		418.68	21461		418.68	19784		390.49	9015.9		390.49	15737		390.49	13683		381.84	2843.8		387.81	13466		414.88	11360		414.88	12895		418.68	16992		418.68	13860		386.66	10854		418.68	15094
378.97	17882		387.27	21331		419.31	21195		419.31	20144		391.1	9017.4		391.1	15781		391.1	13626		382.45	2852.4		388.42	13409		415.51	11497		415.51	12950		419.31	17268		419.31	13983		387.27	10785		419.31	15131
379.56	17885		387.88	21414		419.95	21408		419.95	20069		391.71	9030		391.71	15780		391.71	13600		383.06	2893		389.04	13452		416.15	11416		416.15	12943		419.95	17353		419.95	14016		387.88	10771		419.95	15347
380.15	17958		388.49	21425		420.59	21319		420.59	19943		392.32	9006.7		392.32	15765		392.32	13598		383.67	2870.4		389.65	13468		416.79	11378		416.79	12758		420.59	17160		420.59	14110		388.49	10785		420.59	15355
380.74	17946		389.1	21397		421.23	21296		421.23	20081		392.92	9032.8		392.92	15900		392.92	13605		384.29	2877.3		390.26	13412		417.43	11488		417.43	12967		421.23	17107		421.23	14096		389.1	10759		421.23	15350
381.33	18012		389.71	21510		421.86	21380		421.86	20056		393.53	9102.4		393.53	15841		393.53	13780		384.9	2881.8		390.87	13503		418.06	11601		418.06	12923		421.86	17154		421.86	13859		389.71	10728		421.86	15436
381.91	18142		390.32	21660		422.5	21648		422.5	20232		394.14	9072.2		394.14	15765		394.14	13744		385.51	2852.7		391.49	13609		418.7	11564		418.7	12938		422.5	17209		422.5	14179		390.32	10905		422.5	15346
382.5	18138		390.94	21655		423.13	21355		423.13	20286		394.75	9095.2		394.75	15936		394.75	13770		386.12	2832.8		392.1	13601		419.34	11611		419.34	13123		423.13	17189		423.13	13963		390.94	10957		423.13	15436
383.09	18156		391.55	21702		423.77	21476		423.77	19986		395.36	9058.6		395.36	15824		395.36	13824		386.73	2855.9		392.71	13577		419.98	11583		419.98	13047		423.77	17211		423.77	14115		391.55	10961		423.77	15235
383.68	18179		392.16	21666		424.41	21402		424.41	20159		395.97	9109.1		395.97	15829		395.97	13849		387.34	2883.9		393.33	13581		420.61	11511		420.61	13094		424.41	17084		424.41	13855		392.16	11003		424.41	15130
384.27	18156		392.77	21628		425.04	21121		425.04	20188		396.58	9180.9		396.58	16054		396.58	13676		387.95	2888.1		393.94	13555		421.25	11547		421.25	12981		425.04	17360		425.04	14036		392.77	11018		425.04	14948
384.86	18248		393.38	21702		425.68	21122		425.68	20371		397.19	9065.7		397.19	16121		397.19	13776		388.57	2883.2		394.55	13574		421.88	11401		421.88	12936		425.68	17124		425.68	14107		393.38	10999		425.68	15118
385.45	18269		393.99	21846		426.32	21557		426.32	20134		397.8	9148.2		397.8	16128		397.8	13869		389.18	2914.2		395.17	13700		422.52	11586		422.52	13134		426.32	17131		426.32	14187		393.99	10967		426.32	15374
386.04	18313		394.6	21939		426.95	21596		426.95	20069		398.41	9221.5		398.41	16086		398.41	13920		389.79	2929		395.78	13698		423.16	11506		423.16	13167		426.95	17367		426.95	14085		394.6	10971		426.95	15529
386.63	18361		395.21	21938		427.59	21877		427.59	20477		399.02	9252.8		399.02	16027		399.02	13880		390.4	2884.2		396.39	13751		423.8	11555		423.8	13370		427.59	17503		427.59	14552		395.21	10991		427.59	15664
387.22	18329		395.83	21910		428.22	22211		428.22	20687		399.63	9214.9		399.63	16019		399.63	13905		391.01	2897		397.01	13661		424.43	11783		424.43	13390		428.22	17564		428.22	14252		395.83	10969		428.22	15574
387.81	18282		396.44	21827		428.86	22181		428.86	20673		400.24	9189.1		400.24	16049		400.24	13933		391.62	2885.2		397.62	13669		425.07	11860		425.07	13476		428.86	17726		428.86	14249		396.44	11008		428.86	15473
388.4	18302		397.05	21828		429.5	22102		429.5	20939		400.85	9220.8		400.85	16080		400.85	13937		392.24	2895.7		398.23	13719		425.7	11943		425.7	13506		429.5	17775		429.5	14511		397.05	11049		429.5	15532
388.99	18281		397.66	22016		430.13	21919		430.13	20686		401.45	9286.4		401.45	16122		401.45	13992		392.85	2951		398.84	13712		426.34	11910		426.34	13510		430.13	17594		430.13	14304		397.66	10986		430.13	15711
389.58	18277		398.27	21903		430.77	21881		430.77	20641		402.06	9309.3		402.06	16115		402.06	14031		393.46	2941		399.46	13818		426.98	11894		426.98	13444		430.77	17811		430.77	14499		398.27	10980		430.77	15776
390.16	18314		398.88	22049		431.4	22102		431.4	20544		402.67	9278.3		402.67	16117		402.67	14052		394.07	2964.1		400.07	13711		427.61	12031		427.61	13459		431.4	17696		431.4	14633		398.88	11092		431.4	15864
390.75	18444		399.49	22076		432.04	22347		432.04	20767		403.28	9251.7		403.28	16250		403.28	14114		394.68	2912.9		400.68	13790		428.25	11968		428.25	13707		432.04	17765		432.04	14734		399.49	11113		432.04	15866
391.34	18449		400.1	22208		432.67	22364		432.67	21025		403.89	9201.1		403.89	16302		403.89	14075		395.29	2906.2		401.3	13824		428.89	11973		428.89	13719		432.67	17777		432.67	14623		400.1	11142		432.67	15743
391.93	18529		400.71	21979		433.31	22345		433.31	21017		404.5	9189		404.5	16268		404.5	14034		395.9	2915.3		401.91	13959		429.52	12181		429.52	13802		433.31	17930		433.31	14451		400.71	11168		433.31	15745
392.52	18505		401.33	22055		433.95	22463		433.95	21200		405.11	9151		405.11	16339		405.11	14070		396.52	2934.7		402.52	13883		430.15	12046		430.15	13704		433.95	18154		433.95	14694		401.33	11120		433.95	15517
393.11	18462		401.94	22117		434.58	22681		434.58	21287		405.72	9210.9		405.72	16333		405.72	14143		397.13	2927.1		403.14	13882		430.79	12112		430.79	13772		434.58	18155		434.58	14770		401.94	11183		434.58	15935
393.7	18474		402.55	22066		435.22	22147		435.22	21137		406.33	9140.4		406.33	16337		406.33	14180		397.74	2952.1		403.75	13924		431.43	11980		431.43	13691		435.22	18258		435.22	14711		402.55	11185		435.22	16153
394.29	18520		403.16	22221		435.85	22353		435.85	21095		406.94	9339.8		406.94	16423		406.94	14198		398.35	2987.6		404.36	13937		432.06	12083		432.06	13807		435.85	17928		435.85	14760		403.16	11145		435.85	16169
394.88	18560		403.77	22404		436.49	22568		436.49	21117		407.55	9288.6		407.55	16411		407.55	14173		398.96	2958.1		404.98	14041		432.7	12135		432.7	13833		436.49	18043		436.49	14766		403.77	11188		436.49	15978
395.47	18571		404.38	22412		437.12	22824		437.12	21200		408.16	9368.3		408.16	16601		408.16	14222		399.57	2936.1		405.59	14027		433.33	12224		433.33	13633		437.12	18081		437.12	14710		404.38	11187		437.12	15962
396.06	18572		404.99	22425		437.76	22802		437.76	21259		408.77	9350.6		408.77	16551		408.77	14143		400.18	2918.2		406.2	14027		433.97	12204		433.97	13819		437.76	18202		437.76	14544		404.99	11241		437.76	15994
396.65	18671		405.6	22455		438.39	22684		438.39	21285		409.38	9342.3		409.38	16528		409.38	14302		400.8	2910.8		406.81	14031		434.61	12208		434.61	13755		438.39	18256		438.39	14957		405.6	11264		438.39	15648
397.24	18648		406.22	22363		439.03	22700		439.03	21346		409.98	9357.5		409.98	16466		409.98	14261		401.41	2937.7		407.43	14012		435.24	12284		435.24	13834		439.03	18235		439.03	14703		406.22	11197		439.03	15989
397.83	18620		406.83	22293		439.66	22426		439.66	21381		410.59	9457.4		410.59	16515		410.59	14312		402.02	2977.8		408.04	14043		435.88	12217		435.88	13923		439.66	18033		439.66	14763		406.83	11263		439.66	16094
398.42	18605		407.44	22316		440.3	22608		440.3	21420		411.2	9415.9		411.2	16450		411.2	14273		402.63	3001.1		408.65	14106		436.51	12322		436.51	13860		440.3	18060		440.3	15123		407.44	11271		440.3	16205
399	18591		408.05	22473		440.93	22715		440.93	21438		411.81	9413		411.81	16516		411.81	14244		403.24	3023.9		409.27	14175		437.14	12299		437.14	14005		440.93	18379		440.93	14853		408.05	11236		440.93	16190
399.59	18624		408.66	22564		441.57	22947		441.57	21576		412.42	9446.4		412.42	16558		412.42	14440		403.85	3018.6		409.88	14175		437.78	12429		437.78	14087		441.57	18258		441.57	14587		408.66	11292		441.57	16252
400.18	18666		409.27	22484		442.2	22881		442.2	21777		413.03	9457.3		413.03	16587		413.03	14391		404.47	2948.7		410.49	14148		438.42	12409		438.42	14090		442.2	18187		442.2	14874		409.27	11355		442.2	16243
400.77	18673		409.88	22546		442.84	23010		442.84	21703		413.64	9470.9		413.64	16695		413.64	14466		405.08	2937.6		411.11	14217		439.05	12498		439.05	14020		442.84	18566		442.84	14911		409.88	11398		442.84	16147
401.36	18729		410.49	22579		443.47	22856		443.47	21701		414.25	9407.7		414.25	16699		414.25	14420		405.69	3008.1		411.72	14248		439.69	12430		439.69	14038		443.47	18548		443.47	14910		410.49	11299		443.47	16185
401.95	18765		411.1	22542		444.11	22915		444.11	21872		414.86	9423.3		414.86	16725		414.86	14362		406.3	3004.6		412.33	14226		440.32	12467		440.32	14064		444.11	18464		444.11	15006		411.1	11392		444.11	16142
402.54	18738		411.72	22708		444.74	22929		444.74	21418		415.47	9531.2		415.47	16813		415.47	14561		406.91	2994.2		412.95	14276		440.95	12467		440.95	14009		444.74	18384		444.74	15040		411.72	11401		444.74	16064
403.13	18735		412.33	22730		445.38	22838		445.38	21453		416.08	9516.2		416.08	16754		416.08	14569		407.52	2954.4		413.56	14215		441.59	12395		441.59	14076		445.38	18097		445.38	14752		412.33	11506		445.38	16247
403.72	18748		412.94	22816		446.01	23008		446.01	21678		416.69	9544.4		416.69	16772		416.69	14537		408.13	3030.5		414.17	14286		442.23	12510		442.23	14233		446.01	18375		446.01	14990		412.94	11417		446.01	16512
404.31	18824		413.55	22932		446.64	22925		446.64	21671		417.3	9606.8		417.3	16849		417.3	14527		408.75	3050.3		414.78	14371		442.86	12677		442.86	14151		446.64	18454		446.64	15092		413.55	11447		446.64	16297
404.9	18865		414.16	22927		447.28	23146		447.28	21699		417.91	9555.3		417.91	16754		417.91	14616		409.36	3025.4		415.4	14401		443.49	12490		443.49	14286		447.28	18567		447.28	14843		414.16	11566		447.28	16103
405.49	18854		414.77	22979		447.91	23177		447.91	22027		418.51	9616.2		418.51	16784		418.51	14653		409.97	3013.7		416.01	14402		444.13	12608		444.13	14127		447.91	18602		447.91	14983		414.77	11545		447.91	16340
406.08	18745		415.38	22813		448.55	22933		448.55	21774		419.12	9587.1		419.12	16880		419.12	14649		410.58	3082.3		416.62	14395		444.76	12510		444.76	14226		448.55	18656		448.55	15122		415.38	11510		448.55	16186
406.67	18840		415.99	22890		449.18	22953		449.18	21663		419.73	9621.8		419.73	16930		419.73	14517		411.19	3095.3		417.24	14402		445.4	12654		445.4	14233		449.18	18576		449.18	14841		415.99	11522		449.18	16364
407.26	18767		416.61	22872		449.81	22883		449.81	21739		420.34	9666.7		420.34	16876		420.34	14636		411.8	3083.9		417.85	14324		446.03	12647		446.03	14229		449.81	18520		449.81	15026		416.61	11518		449.81	16498
407.84	18771		417.22	22922		450.45	23009		450.45	21877		420.95	9681.7		420.95	16961		420.95	14657		412.42	3123.1		418.46	14415		446.67	12773		446.67	14274		450.45	18532		450.45	15218		417.22	11506		450.45	16447
408.43	18751		417.83	22970		451.08	22915		451.08	21762		421.56	9783.6		421.56	17045		421.56	14809		413.03	3092.4		419.08	14413		447.3	12677		447.3	14244		451.08	18672		451.08	15156		417.83	11566		451.08	16493
409.02	18859		418.44	23020		451.71	23005		451.71	22107		422.17	9704.4		422.17	17033		422.17	14829		413.64	3093.8		419.69	14523		447.93	12863		447.93	14243		451.71	18800		451.71	15131		418.44	11686		451.71	16539
409.61	18962		419.05	22938		452.35	23046		452.35	21868		422.78	9720.7		422.78	17132		422.78	14837		414.25	3079.5		420.3	14603		448.57	12683		448.57	14315		452.35	18879		452.35	15253		419.05	11662		452.35	16219
410.2	18936		419.66	23081		452.98	23241		452.98	21929		423.39	9726.2		423.39	16973		423.39	14764		414.86	3029.5		420.92	14667		449.2	12767		449.2	14351		452.98	18824		452.98	15494		419.66	11625		452.98	16581
410.79	18979		420.27	23015		453.62	22901		453.62	22119		424	9716.1		424	17081		424	14881		415.47	3063.5		421.53	14636		449.84	12833		449.84	14331		453.62	18567		453.62	15187		420.27	11591		453.62	16534
411.38	19037		420.88	22995		454.25	22650		454.25	21786		424.61	9766.3		424.61	17108		424.61	14868		416.08	3084.9		422.14	14562		450.47	12875		450.47	14275		454.25	18895		454.25	15098		420.88	11600		454.25	16613
411.97	19048		421.5	23113		454.88	22658		454.88	21770		425.22	9835.6		425.22	17125		425.22	14878		416.7	3082.7		422.75	14608		451.1	13024		451.1	14384		454.88	18584		454.88	15357		421.5	11657		454.88	16961
412.56	19103		422.11	23202		455.52	23298		455.52	21883		425.83	9892.1		425.83	17244		425.83	14984		417.31	3124.9		423.37	14720		451.74	12825		451.74	14560		455.52	18835		455.52	15452		422.11	11686		455.52	16756
413.15	18874		422.72	23335		456.15	23071		456.15	22105		426.44	9903.6		426.44	17300		426.44	15003		417.92	3147.1		423.98	14768		452.37	12975		452.37	14575		456.15	18957		456.15	14996		422.72	11675		456.15	16767
413.74	19021		423.33	23349		456.78	23191		456.78	22154		427.04	9892.5		427.04	17332		427.04	14997		418.53	3130.9		424.59	14751		453	12955		453	14525		456.78	19194		456.78	15277		423.33	11668		456.78	16797
414.33	19168		423.94	23315		457.42	23210		457.42	22376		427.65	9860.1		427.65	17319		427.65	15002		419.14	3101.8		425.21	14750		453.64	12996		453.64	14619		457.42	18983		457.42	15581		423.94	11702		457.42	16722
414.92	19132		424.55	23470		458.05	23286		458.05	22110		428.26	9857.7		428.26	17271		428.26	14951		419.75	3081		425.82	14808		454.27	13002		454.27	14555		458.05	19017		458.05	15225		424.55	11737		458.05	16766
415.51	19054		425.16	23379		458.68	22863		458.68	22052		428.87	9896.5		428.87	17174		428.87	14953		420.36	3126.5		426.43	14799		454.9	13102		454.9	14349		458.68	18775		458.68	15527		425.16	11708		458.68	17049
416.09	19033		425.77	23260		459.32	23020		459.32	22224		429.48	9939.4		429.48	17152		429.48	15007		420.98	3138.2		427.05	14755		455.54	13062		455.54	14588		459.32	18931		459.32	15550		425.77	11734		459.32	17054
416.68	19019		426.38	23325		459.95	22694		459.95	21974		430.09	9954.1		430.09	17295		430.09	14979		421.59	3151.6		427.66	14896		456.17	12940		456.17	14556		459.95	19108		459.95	15567		426.38	11729		459.95	17292
417.27	18973		427	23490		460.58	23202		460.58	22161		430.7	9926		430.7	17336		430.7	15023		422.2	3189.7		428.27	14947		456.8	13087		456.8	14648		460.58	19026		460.58	15518		427	11689		460.58	17087
417.86	18981		427.61	23605		461.21	23141		461.21	22450		431.31	9935.6		431.31	17397		431.31	15151		422.81	3133.4		428.89	15036		457.44	13034		457.44	14656		461.21	19494		461.21	15665		427.61	11720		461.21	17042
418.45	19057		428.22	23603		461.85	23063		461.85	22529		431.92	9898.3		431.92	17467		431.92	15152		423.42	3135.7		429.5	14996		458.07	13204		458.07	14606		461.85	19113		461.85	15677		428.22	11811		461.85	17090
419.04	19074		428.83	23372		462.48	23101		462.48	22423		432.53	9950.4		432.53	17433		432.53	15226		424.03	3145.8		430.11	15012		458.7	13092		458.7	14670		462.48	19277		462.48	15743		428.83	11808		462.48	17177
419.63	19130		429.44	23410		463.11	22773		463.11	22446		433.14	9974.5		433.14	17483		433.14	15150		424.65	3127.8		430.72	15066		459.33	13128		459.33	14659		463.11	19370		463.11	15970		429.44	11841		463.11	17347
420.22	19185		430.05	23419		463.74	22913		463.74	22341		433.75	10013		433.75	17530		433.75	15134		425.26	3153		431.34	15014		459.97	13127		459.97	14706		463.74	19199		463.74	15935		430.05	11744		463.74	17499
420.81	19292		430.66	23581		464.38	23024		464.38	22497		434.36	9986.7		434.36	17404		434.36	15216		425.87	3135.4		431.95	15082		460.6	13181		460.6	14651		464.38	19116		464.38	16188		430.66	11782		464.38	17549
421.4	19072		431.27	23814		465.01	23179		465.01	22708		434.97	10143		434.97	17598		434.97	15291		426.48	3165.5		432.56	15064		461.23	13188		461.23	14573		465.01	19183		465.01	15966		431.27	11756		465.01	17504
421.99	19188		431.89	23719		465.64	23321		465.64	22864		435.57	10176		435.57	17647		435.57	15251		427.09	3184.8		433.18	15086		461.87	13275		461.87	14842		465.64	19582		465.64	16184		431.89	11789		465.64	17660
422.58	19146		432.5	23761		466.28	22991		466.28	23067		436.18	10080		436.18	17676		436.18	15156		427.7	3194.2		433.79	15166		462.5	13275		462.5	14693		466.28	19549		466.28	16046		432.5	11841		466.28	17390
423.17	19230		433.11	23815		466.91	23029		466.91	22878		436.79	10074		436.79	17723		436.79	15306		428.31	3185.1		434.4	15147		463.13	13317		463.13	14628		466.91	19600		466.91	16433		433.11	11901		466.91	17600
423.76	19360		433.72	23768		467.54	23125		467.54	23074		437.4	10159		437.4	17739		437.4	15321		428.93	3173.4		435.02	15153		463.77	13237		463.77	14726		467.54	19511		467.54	16328		433.72	11905		467.54	17467
424.35	19371		434.33	23680		468.17	22941		468.17	22974		438.01	10038		438.01	17624		438.01	15415		429.54	3166.2		435.63	15036		464.4	13252		464.4	14749		468.17	19676		468.17	16252		434.33	11904		468.17	17692
424.93	19223		434.94	23739		468.8	23257		468.8	23111		438.62	10044		438.62	17557		438.62	15278		430.15	3174.6		436.24	15068		465.03	13336		465.03	14808		468.8	19584		468.8	16402		434.94	11940		468.8	17557
425.52	19127		435.55	23817		469.43	22872		469.43	23073		439.23	10134		439.23	17602		439.23	15351		430.76	3219.8		436.86	15177		465.66	13379		465.66	14808		469.43	19433		469.43	16317		435.55	11872		469.43	17584
426.11	19199		436.16	23929		470.07	23118		470.07	23300		439.84	10214		439.84	17756		439.84	15418		431.37	3232.3		437.47	15306		466.29	13295		466.29	14786		470.07	19658		470.07	16325		436.16	11904		470.07	17811
426.7	19194		436.77	23886		470.7	23253		470.7	23523		440.45	10235		440.45	17743		440.45	15347		431.98	3224		438.08	15371		466.93	13253		466.93	14810		470.7	19784		470.7	16436		436.77	11966		470.7	17502
427.29	19098		437.39	23862		471.33	23217		471.33	23599		441.06	10240		441.06	17780		441.06	15362		432.59	3213.7		438.69	15405		467.56	13464		467.56	14832		471.33	19839		471.33	16506		437.39	11976		471.33	17459
427.88	19225		438	23809		471.96	23157		471.96	23719		441.67	10218		441.67	17764		441.67	15530		433.21	3183.3		439.31	15427		468.19	13348		468.19	14845		471.96	20023		471.96	16513		438	12008		471.96	17523
428.47	19289		438.61	23667		472.59	23178		472.59	23696		442.28	10194		442.28	17728		442.28	15520		433.82	3170.8		439.92	15415		468.82	13525		468.82	14872		472.59	19958		472.59	16734		438.61	12008		472.59	18002
429.06	19248		439.22	23674		473.23	22901		473.23	23463		442.89	10162		442.89	17747		442.89	15440		434.43	3200.1		440.53	15385		469.45	13435		469.45	14966		473.23	19907		473.23	16760		439.22	11952		473.23	17682
429.65	19325		439.83	23799		473.86	23670		473.86	23676		443.5	10207		443.5	17716		443.5	15464		435.04	3242.9		441.15	15411		470.08	13485		470.08	15130		473.86	19820		473.86	16704		439.83	11913		473.86	18006
430.24	19288		440.44	23918		474.49	23600		474.49	23911		444.1	10363		444.1	17776		444.1	15457		435.65	3250.9		441.76	15433		470.72	13635		470.72	14975		474.49	20113		474.49	16734		440.44	11914		474.49	17839
430.83	19124		441.05	23923		475.12	23725		475.12	23982		444.71	10431		444.71	17929		444.71	15463		436.26	3260		442.37	15435		471.35	13602		471.35	15000		475.12	20376		475.12	16636		441.05	11976		475.12	17659
431.42	19195		441.66	24004		475.75	23821		475.75	24305		445.32	10367		445.32	17940		445.32	15530		436.88	3244.6		442.99	15516		471.98	13436		471.98	15056		475.75	20335		475.75	16907		441.66	12000		475.75	17592
432.01	19312		442.28	24082		476.38	23721		476.38	24328		445.93	10292		445.93	17985		445.93	15651		437.49	3198.3		443.6	15520		472.61	13527		472.61	14904		476.38	20463		476.38	16684		442.28	12036		476.38	17675
432.6	19377		442.89	23993		477.01	23731		477.01	24285		446.54	10325		446.54	18050		446.54	15636		438.1	3208.3		444.21	15540		473.24	13520		473.24	14949		477.01	20357		477.01	16770		442.89	12118		477.01	17858
433.19	19362		443.5	23930		477.64	23767		477.64	24107		447.15	10354		447.15	18053		447.15	15554		438.71	3236.6		444.83	15460		473.88	13753		473.88	14859		477.64	20409		477.64	17067		443.5	12001		477.64	17892
433.77	19282		444.11	23772		478.28	23840		478.28	24010		447.76	10299		447.76	18057		447.76	15581		439.32	3222.7		445.44	15484		474.51	13664		474.51	15022		478.28	20204		478.28	17040		444.11	12086		478.28	18038
434.36	19246		444.72	23810		478.91	24095		478.91	24183		448.37	10309		448.37	18006		448.37	15590		439.93	3237.6		446.05	15554		475.14	13875		475.14	15262		478.91	20308		478.91	17025		444.72	12048		478.91	17982
434.95	19214		445.33	23954		479.54	24338		479.54	24496		448.98	10397		448.98	18169		448.98	15620		440.54	3298.3		446.66	15596		475.77	13878		475.77	15138		479.54	20668		479.54	16960		445.33	12038		479.54	17870
435.54	19140		445.94	24004		480.17	24223		480.17	24715		449.59	10452		449.59	18245		449.59	15737		441.16	3260		447.28	15696		476.4	13705		476.4	15165		480.17	20741		480.17	16657		445.94	12038		480.17	17768
436.13	19274		446.55	23913		480.8	24236		480.8	24418		450.2	10434		450.2	18278		450.2	15860		441.77	3288.6		447.89	15684		477.03	13786		477.03	15300		480.8	20762		480.8	17188		446.55	12125		480.8	17740
436.72	19229		447.16	23944		481.43	23799		481.43	24629		450.81	10340		450.81	18223		450.81	15822		442.38	3267		448.5	15760		477.67	13925		477.67	15159		481.43	20737		481.43	17141		447.16	11984		481.43	17780
437.31	19328		447.78	23724		482.06	24110		482.06	23966		451.42	10359		451.42	18311		451.42	15826		442.99	3259.7		449.12	15710		478.29	13700		478.29	15137		482.06	20895		482.06	17315		447.78	12058		482.06	17767
437.9	19308		448.39	23756		482.69	24171		482.69	24141		452.03	10423		452.03	18317		452.03	15705		443.6	3259.8		449.73	15743		478.93	13995		478.93	15079		482.69	20455		482.69	17137		448.39	12151		482.69	17696
438.49	19223		449	23804		483.32	24056		483.32	24421		452.63	10444		452.63	18329		452.63	15823		444.21	3305.2		450.34	15759		479.56	13956		479.56	15370		483.32	20798		483.32	17152		449	12082		483.32	17707
439.08	19141		449.61	23809		483.95	23739		483.95	24401		453.24	10555		453.24	18269		453.24	15905		444.83	3305		450.96	15790		480.19	13964		480.19	15395		483.95	21000		483.95	17020		449.61	12076		483.95	17799
439.67	19191		450.22	23917		484.58	24322		484.58	24670		453.85	10550		453.85	18464		453.85	15888		445.44	3323.6		451.57	15667		480.82	13810		480.82	15371		484.58	21093		484.58	17072		450.22	12166		484.58	17326
440.26	19183		450.83	24014		485.21	24335		485.21	24559		454.46	10541		454.46	18484		454.46	15923		446.05	3328		452.18	15799		481.45	13809		481.45	15329		485.21	21119		485.21	17205		450.83	12217		485.21	17477
440.85	19127		451.44	23946		485.85	23858		485.85	24268		455.07	10634		455.07	18604		455.07	15877		446.66	3315.5		452.8	15860		482.08	13905		482.08	15308		485.85	21197		485.85	17256		451.44	12246		485.85	17199
441.44	19127		452.05	23800		486.47	23569		486.47	24273		455.68	10560		455.68	18521		455.68	15985		447.27	3252.5		453.41	15865		482.71	14028		482.71	15299		486.47	21278		486.47	17126		452.05	12297		486.47	17413
442.02	19121		452.67	23730		487.11	23710		487.11	23899		456.29	10616		456.29	18499		456.29	16150		447.88	3266.7		454.02	15829		483.34	13995		483.34	15272		487.11	21169		487.11	17063		452.67	12283		487.11	17291
442.61	19069		453.28	23695		487.74	23779		487.74	23879		456.9	10594		456.9	18633		456.9	15998		448.49	3304.5		454.63	15690		483.97	14025		483.97	15329		487.74	20852		487.74	17157		453.28	12234		487.74	17440
443.2	19083		453.89	23694		488.36	23606		488.36	23816		457.51	10541		457.51	18790		457.51	15878		449.11	3339.8		455.25	15761		484.6	13957		484.6	15364		488.36	20989		488.36	17141		453.89	12218		488.36	17367
443.79	19080		454.5	23694		489	23785		489	23872		458.12	10599		458.12	18908		458.12	16034		449.72	3356		455.86	15834		485.23	14096		485.23	15303		489	21155		489	17071		454.5	12187		489	17164
444.38	19066		455.11	23737		489.63	23650		489.63	23877		458.73	10652		458.73	18993		458.73	16053		450.33	3276.1		456.47	15949		485.86	13863		485.86	15471		489.63	21435		489.63	16907		455.11	12197		489.63	17114
444.97	18999		455.72	23808		490.26	23313		490.26	23708		459.34	10669		459.34	19070		459.34	15966		450.94	3284.7		457.09	16041		486.49	14039		486.49	15488		490.26	21257		490.26	17157		455.72	12325		490.26	16975
445.56	18980		456.33	23720		490.89	22958		490.89	23333		459.95	10668		459.95	19062		459.95	16104		451.55	3357.8		457.7	16069		487.12	14159		487.12	15579		490.89	21268		490.89	17191		456.33	12394		490.89	16934
446.15	18960		456.94	23546		491.52	22798		491.52	23261		460.56	10741		460.56	19034		460.56	16249		452.16	3309.1		458.31	16003		487.75	14059		487.75	15504		491.52	21246		491.52	17116		456.94	12342		491.52	16841
446.74	19055		457.55	23518		492.14	22749		492.14	22981		461.16	10861		461.16	19161		461.16	16264		452.77	3298.5		458.93	15956		488.38	14345		488.38	15613		492.14	21026		492.14	17118		457.55	12351		492.14	16632
447.33	19028		458.17	23572		492.77	22868		492.77	22822		461.77	10876		461.77	19312		461.77	16172		453.39	3346.6		459.54	15984		489.01	14199		489.01	15747		492.77	20844		492.77	16821		458.17	12345		492.77	16562
447.92	18908		458.78	23462		493.4	22464		493.4	22851		462.38	10780		462.38	19409		462.38	16244		454	3364.6		460.15	16032		489.64	14193		489.64	15745		493.4	21026		493.4	16804		458.78	12333		493.4	16331
448.51	18853		459.39	23488		494.03	22277		494.03	22864		462.99	10910		462.99	19340		462.99	16361		454.61	3371.4		460.77	16056		490.27	14216		490.27	15852		494.03	20724		494.03	16699		459.39	12335		494.03	16189
449.1	18830		460	23538		494.66	22114		494.66	22626		463.6	10964		463.6	19560		463.6	16524		455.22	3371.8		461.38	16081		490.9	14207		490.9	15851		494.66	21162		494.66	16595		460	12400		494.66	15990
449.69	18765		460.61	23521		495.29	21814		495.29	22370		464.21	10984		464.21	19713		464.21	16433		455.83	3395.3		461.99	16267		491.53	14145		491.53	15732		495.29	21142		495.29	16461		460.61	12469		495.29	16069
450.28	18661		461.22	23425		495.92	21394		495.92	21811		464.82	11064		464.82	19620		464.82	16611		456.44	3324.8		462.6	16170		492.16	14128		492.16	15876		495.92	20584		495.92	16432		461.22	12557		495.92	16095
450.86	18564		461.83	23350		496.55	21161		496.55	21704		465.43	11097		465.43	19729		465.43	16705		457.06	3363.2		463.22	16106		492.79	14066		492.79	15846		496.55	20722		496.55	16410		461.83	12535		496.55	15856
451.45	18591		462.44	23304		497.18	21074		497.18	21433		466.04	11013		466.04	19624		466.04	16529		457.67	3399.9		463.83	16119		493.42	14248		493.42	15920		497.18	20638		497.18	16023		462.44	12684		497.18	15940
452.04	18645		463.06	23182		497.81	21054		497.81	21321		466.65	11126		466.65	19823		466.65	16239		458.28	3409.4		464.44	16054		494.05	14152		494.05	15804		497.81	20625		497.81	16506		463.06	12500		497.81	15533
452.63	18796		463.67	22986		498.44	20684		498.44	21365		467.26	11278		467.26	19967		467.26	16540		458.89	3452.6		465.06	16150		494.68	13931		494.68	15698		498.44	20831		498.44	16043		463.67	12572		498.44	15677
453.22	18683		464.28	23056		499.07	19823		499.07	21243		467.87	11245		467.87	20006		467.87	16576		459.5	3422.2		465.67	16264		495.31	14107		495.31	15750		499.07	20436		499.07	16039		464.28	12591		499.07	15381
453.81	18564		464.89	23272		499.7	20043		499.7	20868		468.48	11267		468.48	20103		468.48	16746		460.11	3417		466.28	16437		495.94	13885		495.94	15694		499.7	20352		499.7	15996		464.89	12704		499.7	15198
454.4	18570		465.5	23182		500.33	19795		500.33	20742		469.09	11384		469.09	20181		469.09	16826		460.72	3456.1		466.9	16404		496.57	14008		496.57	15856		500.33	20434		500.33	15916		465.5	12759		500.33	15145
454.99	18392		466.11	23114		500.95	19385		500.95	20057		469.69	11203		469.69	20107		469.69	16811		461.34	3394.1		467.51	16441		497.2	13962		497.2	15639		500.95	20166		500.95	16115		466.11	12756		500.95	14952
455.58	18466		466.72	22933		501.58	18948		501.58	19649		470.3	11263		470.3	20229		470.3	16809		461.95	3389.7		468.12	16427		497.83	14080		497.83	15734		501.58	19779		501.58	15795		466.72	12778		501.58	14808
456.17	18408		467.33	23004		502.21	18675		502.21	19514		470.91	11403		470.91	20313		470.91	16896		462.56	3427.6		468.74	16367		498.45	13929		498.45	15611		502.21	19852		502.21	15842		467.33	12667		502.21	14563
456.76	18408		467.95	22988		502.84	18630		502.84	19109		471.52	11340		471.52	20445		471.52	16847		463.17	3469.7		469.35	16361		499.08	13826		499.08	15505		502.84	19639		502.84	15237		467.95	12665		502.84	14461
457.35	18394		468.56	22905		503.47	18242		503.47	18879		472.13	11463		472.13	20462		472.13	16952		463.78	3478.4		469.96	16557		499.71	13701		499.71	15413		503.47	19460		503.47	15139		468.56	12751		503.47	14118
457.94	18253		469.17	22960		504.1	17610		504.1	18560		472.74	11639		472.74	20455		472.74	17028		464.39	3498.3		470.57	16624		500.34	13624		500.34	15391		504.1	19589		504.1	14736		469.17	12767		504.1	13994
458.53	18148		469.78	23079		504.73	17194		504.73	18491		473.35	11680		473.35	20461		473.35	17037		465	3490.3		471.19	16691		500.97	13569		500.97	15394		504.73	19324		504.73	14581		469.78	12854		504.73	14019
459.12	18132		470.39	23099		505.36	16610		505.36	18262		473.96	11649		473.96	20519		473.96	17058		465.62	3463.6		471.8	16654		501.6	13563		501.6	15461		505.36	19101		505.36	14866		470.39	12926		505.36	13871
459.7	18080		471	22950		505.98	16902		505.98	17689		474.57	11603		474.57	20632		474.57	17089		466.23	3457.6		472.41	16606		502.23	13608		502.23	15485		505.98	18763		505.98	14627		471	12966		505.98	13801
460.29	17967		471.61	22913		506.61	16511		506.61	17497		475.18	11596		475.18	20551		475.18	17135		466.84	3486.5		473.03	16700		502.86	13561		502.86	15588		506.61	18729		506.61	14730		471.61	12993		506.61	13807
460.88	18033		472.22	22917		507.24	16229		507.24	17557		475.79	11653		475.79	20556		475.79	17162		467.45	3504.4		473.64	16678		503.48	13724		503.48	15484		507.24	18664		507.24	14286		472.22	12947		507.24	13516
461.47	18013		472.83	22894		507.87	16328		507.87	17383		476.4	11720		476.4	20723		476.4	17150		468.06	3513.6		474.25	16667		504.11	13554		504.11	15470		507.87	18784		507.87	14456		472.83	12901		507.87	13446
462.06	17925		473.45	23052		508.49	15645		508.49	17131		477.01	11792		477.01	20647		477.01	17108		468.67	3547		474.87	16764		504.74	13400		504.74	15264		508.49	18497		508.49	14066		473.45	12908		508.49	13394
462.65	17838		474.06	23156		509.12	15497		509.12	16791		477.62	11879		477.62	20887		477.62	17190		469.29	3531.7		475.48	16832		505.37	13382		505.37	15364		509.12	18638		509.12	14174		474.06	12910		509.12	13387
463.24	17879		474.67	23081		509.75	15265		509.75	16535		478.22	11886		478.22	20918		478.22	17330		469.9	3519		476.09	16859		506	13297		506	15167		509.75	18514		509.75	14130		474.67	12928		509.75	13250
463.83	17723		475.28	23101		510.38	14911		510.38	16157		478.83	11925		478.83	20872		478.83	17302		470.51	3510.6		476.71	16963		506.63	13212		506.63	15044		510.38	18186		510.38	14069		475.28	12984		510.38	13130
464.42	17610		475.89	23118		511.01	14829		511.01	15958		479.44	11859		479.44	20863		479.44	17479		471.12	3536.4		477.32	17004		507.26	13073		507.26	15145		511.01	17768		511.01	13961		475.89	13022		511.01	13110
465.01	17596		476.5	23063		511.63	14626		511.63	15835		480.05	11833		480.05	20884		480.05	17396		471.73	3504.1		477.93	16917		507.88	13212		507.88	15228		511.63	17862		511.63	13754		476.5	13036		511.63	12952
465.6	17560		477.11	23135		512.26	14442		512.26	15714		480.66	11770		480.66	20850		480.66	17315		472.34	3592.8		478.54	16939		508.51	12929		508.51	15056		512.26	17588		512.26	13502		477.11	12982		512.26	12845
466.19	17516		477.72	23202		512.89	14093		512.89	15354		481.27	11783		481.27	20869		481.27	17405		472.95	3607		479.16	17048		509.14	12891		509.14	15002		512.89	17676		512.89	13339		477.72	12934		512.89	12637
466.78	17457		478.34	23422		513.52	13578		513.52	15033		481.88	11811		481.88	20906		481.88	17420		473.57	3614.6		479.77	17091		509.77	12830		509.77	14902		513.52	17358		513.52	13301		478.34	12971		513.52	12474
467.37	17373		478.95	23592		514.15	13399		514.15	14752		482.49	11930		482.49	20877		482.49	17441		474.18	3587.3		480.38	17055		510.39	12592		510.39	14664		514.15	17098		514.15	13137		478.95	13123		514.15	12570
467.95	17357		479.56	23515		514.77	13046		514.77	14293		483.1	11828		483.1	20915		483.1	17198		474.79	3600		481	17031		511.02	12538		511.02	14701		514.77	16879		514.77	12979		479.56	13140		514.77	12419
468.54	17261		480.17	23522		515.4	12835		515.4	14123		483.71	11740		483.71	20776		483.71	17499		475.4	3578.4		481.61	17138		511.65	12441		511.65	14472		515.4	16723		515.4	12873		480.17	13138		515.4	12237
469.13	17142		480.78	23520		516.03	12618		516.03	14099		484.32	11750		484.32	20741		484.32	17193		476.01	3596.7		482.22	17156		512.28	12369		512.28	14396		516.03	16541		516.03	12823		480.78	13189		516.03	12175
469.72	17100		481.39	23794		516.66	12533		516.66	13791		484.93	11768		484.93	20597		484.93	17221		476.62	3591.3		482.84	17179		512.9	12284		512.9	14387		516.66	16302		516.66	12509		481.39	13132		516.66	12032
470.31	17142		482	23581		517.28	12438		517.28	13597		485.54	11764		485.54	20545		485.54	17251		477.23	3722.2		483.45	17254		513.53	12271		513.53	14209		517.28	16234		517.28	12372		482	13003		517.28	11909
470.9	17038		482.61	23778		517.91	12222		517.91	13325		486.15	11764		486.15	20581		486.15	17422		477.85	3748.2		484.06	17263		514.16	12173		514.16	14241		517.91	16187		517.91	12457		482.61	13075		517.91	11662
471.49	17064		483.22	23916		518.54	11792		518.54	13278		486.75	11808		486.75	20718		486.75	17343		478.46	3686.2		484.68	17316		514.79	11950		514.79	14057		518.54	16187		518.54	12252		483.22	12969		518.54	11539
472.08	16906		483.84	23924		519.16	11636		519.16	13072		487.36	11755		487.36	20406		487.36	17347		479.07	3669.4		485.29	17339		515.41	11840		515.41	14092		519.16	15859		519.16	12298		483.84	13097		519.16	11994
472.67	16927		484.45	23972		519.79	11395		519.79	12847		487.97	11726		487.97	20489		487.97	17298		479.68	3661.9		485.9	17319		516.04	11898		516.04	13981		519.79	15849		519.79	12187		484.45	13032		519.79	11811
473.26	16842		485.06	24020		520.42	11307		520.42	12821		488.58	11730		488.58	20385		488.58	17323		480.29	3660.2		486.51	17217		516.67	11744		516.67	13914		520.42	15520		520.42	12044		485.06	13090		520.42	11784
473.85	16761		485.67	23806		521.04	11372		521.04	12564		489.19	11554		489.19	20234		489.19	17058		480.9	3692.2		487.13	17259		517.29	11615		517.29	13893		521.04	15405		521.04	12031		485.67	12924		521.04	11323
474.44	16763		486.28	23644		521.67	11005		521.67	12327		489.8	11501		489.8	20162		489.8	16848		481.52	3692.2		487.74	17221		517.92	11424		517.92	13688		521.67	15233		521.67	12051		486.28	12907		521.67	11517
475.03	16824		486.89	23715		522.3	10936		522.3	12507		490.41	11486		490.41	20053		490.41	16932		482.13	3685.1		488.35	17344		518.55	11298		518.55	13577		522.3	15186		522.3	11793		486.89	12899		522.3	11380
475.62	16865		487.5	23786		522.92	10660		522.92	12082		491.02	11470		491.02	19973		491.02	16938		482.74	3732.5		488.97	17212		519.18	11132		519.18	13488		522.92	14945		522.92	11930		487.5	12800		522.92	11435
476.21	16806		488.11	23740		523.55	10494		523.55	11829		491.63	11451		491.63	19902		491.63	16904		483.35	3747.5		489.58	17510		519.8	10985		519.8	13346		523.55	14909		523.55	11701		488.11	12848		523.55	11255
476.79	16760		488.73	23741		524.18	10397		524.18	11770		492.24	11389		492.24	19720		492.24	16905		483.96	3695.5		490.19	17369		520.43	10940		520.43	13241		524.18	14514		524.18	11655		488.73	12891		524.18	11278
477.38	16828		489.34	23513		524.8	10112		524.8	11558		492.85	11382		492.85	19552		492.85	16881		484.57	3681.7		490.81	17321		521.06	10890		521.06	13192		524.8	14248		524.8	11590		489.34	12837		524.8	11319
477.97	16834		489.95	23298		525.43	10138		525.43	11437		493.46	11298		493.46	19442		493.46	16854		485.18	3667.4		491.42	17276		521.68	10725		521.68	13230		525.43	14235		525.43	11292		489.95	12777		525.43	11230
478.56	16808		490.56	23186		526.06	10005		526.06	11334		494.07	11135		494.07	19388		494.07	16746		485.8	3690.9		492.03	17153		522.31	10745		522.31	12923		526.06	14166		526.06	11361		490.56	12744		526.06	11151
479.15	16899		491.17	23042		526.68	9992.8		526.68	11342		494.68	11067		494.68	19291		494.68	16573		486.41	3745.1		492.65	17136		522.94	10569		522.94	12781		526.68	14099		526.68	11257		491.17	12622		526.68	10993
479.74	17058		491.78	22959		527.31	9839.3		527.31	11255		495.28	11051		495.28	19159		495.28	16494		487.02	3741.1		493.26	17198		523.56	10433		523.56	12810		527.31	14004		527.31	11174		491.78	12581		527.31	10756
480.33	17081		492.39	22909		527.93	9661.3		527.93	10947		495.89	11018		495.89	19125		495.89	16465		487.63	3751.8		493.87	17173		524.19	10356		524.19	12589		527.93	14004		527.93	11266		492.39	12679		527.93	11058
480.92	17205		493	22801		528.56	9579.8		528.56	10901		496.5	10850		496.5	18980		496.5	16415		488.24	3749.8		494.48	17164		524.82	10252		524.82	12479		528.56	13723		528.56	11074		493	12629		528.56	10976
481.51	17315		493.61	22608		529.19	9360.3		529.19	10813		497.11	10833		497.11	18724		497.11	16334		488.85	3703.8		495.1	17115		525.44	10066		525.44	12528		529.19	13554		529.19	10940		493.61	12506		529.19	11024
482.1	17307		494.23	22353		529.81	9422.8		529.81	10756		497.72	10685		497.72	18469		497.72	16173		489.47	3681.9		495.71	17029		526.07	10130		526.07	12516		529.81	13472		529.81	11082		494.23	12447		529.81	10926
482.69	17308		494.84	22137		530.44	9199.8		530.44	10627		498.33	10647		498.33	18436		498.33	16142		490.08	3659		496.32	16944		526.69	9939.2		526.69	12289		530.44	13287		530.44	10835		494.84	12351		530.44	10913
483.28	17511		495.45	21802		531.06	9226.3		531.06	10600		498.94	10643		498.94	18156		498.94	15988		490.69	3678.7		496.94	16855		527.32	9845.3		527.32	12287		531.06	13419		531.06	10980		495.45	12290		531.06	10978
483.87	17704		496.06	21479		531.69	9245.3		531.69	10548		499.55	10536		499.55	18255		499.55	15843		491.3	3651.8		497.55	16799		527.95	9786.8		527.95	12055		531.69	13406		531.69	10767		496.06	12162		531.69	10730
484.46	17753		496.67	21474		532.32	8513.3		532.32	10507		500.16	10324		500.16	18006		500.16	15701		491.91	3686.4		498.16	16760		528.57	9626.7		528.57	12070		532.32	13078		532.32	10652		496.67	12134		532.32	10921
485.05	17839		497.28	21320		532.94	8692.8		532.94	10376		500.77	10369		500.77	17840		500.77	15761		492.52	3696.9		498.78	16859		529.2	9525.4		529.2	11918		532.94	13224		532.94	10821		497.28	12168		532.94	10850
485.63	17852		497.89	21001		533.57	8826.8		533.57	10333		501.38	10286		501.38	17731		501.38	15448		493.13	3671.1		499.39	16809		529.83	9515		529.83	11752		533.57	12693		533.57	10962		497.89	12101		533.57	10970
486.22	17754		498.5	20596		534.19	8736.3		534.19	9988.2		501.99	10044		501.99	17553		501.99	15508		493.75	3646.5		500	16743		530.45	9326.7		530.45	11748		534.19	12721		534.19	10890		498.5	11980		534.19	10893
486.81	17835		499.12	20432		534.82	8896.3		534.82	9909.2		502.6	10019		502.6	17338		502.6	15395		494.36	3608.5		500.62	16661		531.08	9441.7		531.08	11793		534.82	12804		534.82	10791		499.12	11957		534.82	10883
487.4	17729		499.73	20058		535.44	8630.3		535.44	9897.2		503.21	9904.2		503.21	17252		503.21	15192		494.97	3553.4		501.23	16513		531.7	9269.9		531.7	11766		535.44	12861		535.44	10676		499.73	11892		535.44	10814
487.99	17762		500.34	19750		536.07	8647.3		536.07	10005		503.81	9803.1		503.81	16886		503.81	15089		495.58	3650.7		501.84	16391		532.33	9177		532.33	11605		536.07	12679		536.07	10786		500.34	11760		536.07	10645
488.58	17762		500.95	19463		536.69	8504.3		536.69	10074		504.42	9791.3		504.42	16781		504.42	14854		496.19	3614.6		502.45	16332		532.95	9054		532.95	11442		536.69	12857		536.69	10546		500.95	11593		536.69	10765
489.17	17825		501.56	19372		537.32	8412.8		537.32	9983.2		505.03	9719.4		505.03	16701		505.03	14904		496.8	3601.7		503.07	16329		533.58	8997.8		533.58	11465		537.32	12841		537.32	10758		501.56	11554		537.32	10835
489.76	17776		502.17	19183		537.94	8339.8		537.94	9711.2		505.64	9584.5		505.64	16550		505.64	14741		497.41	3563.9		503.68	16228		534.21	9015.7		534.21	11390		537.94	12837		537.94	10774		502.17	11525		537.94	10701
490.35	17628		502.78	18843		538.57	8188.8		538.57	9570.7		506.25	9477.1		506.25	16372		506.25	14552		498.03	3540.5		504.29	16073		534.83	8864.2		534.83	11317		538.57	12695		538.57	10913		502.78	11434		538.57	10927
490.94	17434		503.39	18392		539.19	8165.8		539.19	9588.2		506.86	9321.9		506.86	16196		506.86	14398		498.64	3559.1		504.91	15929		535.46	8841.8		535.46	11312		539.19	12516		539.19	10648		503.39	11374		539.19	10884
491.53	17344		504	18201		539.82	8189.8		539.82	9596.2		507.47	9257.3		507.47	15989		507.47	14223		499.25	3508.2		505.52	15794		536.08	8713.4		536.08	11260		539.82	12498		539.82	10619		504	11301		539.82	10888
492.12	17177		504.62	17862		540.45	8207.8		540.45	9676.2		508.08	9120.7		508.08	15804		508.08	14155		499.86	3480.9		506.13	15587		536.71	8666.8		536.71	11157		540.45	12586		540.45	10607		504.62	11217		540.45	10863
492.71	17007		505.23	17521		541.07	8068.8		541.07	9625.7		508.69	9001		508.69	15677		508.69	14035		500.47	3494.3		506.75	15576		537.33	8634.2		537.33	11158		541.07	12616		541.07	10707		505.23	10972		541.07	10995
493.3	16858		505.84	17332		541.69	7642.8		541.69	9523.7		509.3	8894.2		509.3	15494		509.3	13868		501.08	3469.5		507.36	15520		537.96	8617.8		537.96	11154		541.69	12655		541.69	10785		505.84	10913		541.69	10840
493.88	16636		506.45	17105		542.32	7981.3		542.32	9567.7		509.91	8848.1		509.91	15341		509.91	13709		501.7	3466.6		507.97	15528		538.58	8584.9		538.58	11128		542.32	12604		542.32	10790		506.45	10854		542.32	10903
494.47	16467		507.06	16868		542.94	7895.8		542.94	9436.2		510.52	8746.2		510.52	15221		510.52	13561		502.31	3411.3		508.59	15342		539.21	8589.8		539.21	10991		542.94	12599		542.94	10867		507.06	10830		542.94	10891
495.06	16223		507.67	16522		543.57	7842.8		543.57	9538.7		511.13	8606.5		511.13	15017		511.13	13509		502.92	3350.6		509.2	15361		539.83	8466.2		539.83	11081		543.57	12307		543.57	10916		507.67	10829		543.57	11143
495.65	16011		508.28	16281		544.19	7879.8		544.19	9408.2		511.74	8540.2		511.74	14871		511.74	13421		503.53	3359.1		509.81	15131		540.46	8425		540.46	10947		544.19	12388		544.19	10805		508.28	10719		544.19	10926
496.24	15721		508.89	15940		544.82	8032.3		544.82	9444.2		512.34	8474.9		512.34	14735		512.34	13235		504.14	3302.3		510.42	14943		541.08	8389.6		541.08	10896		544.82	12467		544.82	10805		508.89	10626		544.82	10991
496.83	15396		509.51	15653		545.44	7882.2		545.44	9445.6		512.95	8387.8		512.95	14498		512.95	13100		504.75	3301.8		511.04	14707		541.7	8366.7		541.7	10914		545.44	12698		545.44	10778		509.51	10567		545.44	11133
497.42	15148		510.12	15469		546.07	7859.5		546.07	9555.6		513.56	8268.6		513.56	14319		513.56	12926		505.36	3304.4		511.65	14679		542.33	8299		542.33	10897		546.07	12625		546.07	10800		510.12	10412		546.07	10956
498.01	14970		510.73	15291		546.69	7718.2		546.69	9561.2		514.17	8159		514.17	14211		514.17	12769		505.98	3290.6		512.26	14544		542.95	8138		542.95	10843		546.69	12577		546.69	10915		510.73	10277		546.69	10976
498.6	14701		511.34	15037		547.31	7634.6		547.31	9363.7		514.78	8082		514.78	14215		514.78	12674		506.59	3251		512.88	14386		543.58	8229.2		543.58	10790		547.31	12615		547.31	10690		511.34	10252		547.31	11074
499.19	14420		511.95	14804		547.94	7634.6		547.94	9343.5		515.39	8004.8		515.39	14041		515.39	12580		507.2	3204.1		513.49	14322		544.2	8191.3		544.2	10829		547.94	12403		547.94	10755		511.95	10231		547.94	11218
499.78	14135		512.56	14551		548.56	7534.4		548.56	9444.6		516	7878.5		516	13810		516	12478		507.81	3179.3		514.1	14158		544.83	8188.5		544.83	10897		548.56	12482		548.56	10901		512.56	10156		548.56	11221
500.37	13879		513.17	14251		549.18	7596.2		549.18	9372.3		516.61	7849.5		516.61	13686		516.61	12384		508.42	3133.8		514.72	14011		545.45	8030.6		545.45	10762		549.18	12491		549.18	10972		513.17	10029		549.18	11365
500.96	13570		513.78	13926		549.81	7529.9		549.81	9475.5		517.22	7754.1		517.22	13576		517.22	12267		509.03	3084.2		515.33	13870		546.08	8042.8		546.08	10792		549.81	12577		549.81	10969		513.78	9937.8		549.81	11280
501.55	13307		514.39	13649		550.43	7579.7		550.43	9522.5		517.83	7655.3		517.83	13489		517.83	12141		509.64	3070.8		515.94	13745		546.7	8026.6		546.7	10909		550.43	12650		550.43	10860		514.39	9873.6		550.43	11393
502.14	13074		515.01	13396		551.06	7523.7		551.06	9466.8		518.44	7518.2		518.44	13329		518.44	11907		510.26	3085.7		516.56	13606		547.32	8127.4		547.32	10731		551.06	12563		551.06	10862		515.01	9774.2		551.06	11395
502.72	12819		515.62	13119		551.68	7522.4		551.68	9390.6		519.05	7544		519.05	13184		519.05	11908		510.87	3051.6		517.17	13524		547.95	8082.1		547.95	10766		551.68	12671		551.68	11014		515.62	9693.2		551.68	11465
503.31	12645		516.23	12987		552.3	7330.5		552.3	9402.1		519.66	7461.3		519.66	13205		519.66	11768		511.48	3023.8		517.78	13396		548.57	8016.1		548.57	10775		552.3	12487		552.3	11002		516.23	9650.8		552.3	11583
503.9	12496		516.84	12854		552.93	7496.5		552.93	9360.3		520.27	7412.6		520.27	13091		520.27	11709		512.09	2974.2		518.39	13304		549.2	8044.4		549.2	10871		552.93	12565		552.93	10967		516.84	9606.4		552.93	11818
504.49	12219		517.45	12604		553.55	7358.7		553.55	9604.5		520.88	7287.6		520.88	12867		520.88	11551		512.7	2923.8		519.01	13129		549.82	8081.5		549.82	10823		553.55	12494		553.55	11145		517.45	9457.5		553.55	11817
505.08	11872		518.06	12331		554.18	7560.5		554.18	9618.1		521.48	7200.9		521.48	12875		521.48	11472		513.31	2854.8		519.62	13009		550.44	8077.7		550.44	10773		554.18	12560		554.18	11120		518.06	9419.4		554.18	11755
505.67	11701		518.67	12095		554.8	7550.4		554.8	9642.3		522.09	7138.2		522.09	12649		522.09	11425		513.93	2830.9		520.23	12865		551.07	7993.3		551.07	10734		554.8	12567		554.8	10975		518.67	9383.5		554.8	11856
506.26	11535		519.28	11989		555.42	7535.9		555.42	9743.6		522.7	7054.2		522.7	12631		522.7	11344		514.54	2872.8		520.85	12729		551.69	8031.2		551.69	10969		555.42	12607		555.42	11205		519.28	9218.3		555.42	12030
506.85	11263		519.9	11910		556.05	7428		556.05	9610.8		523.31	7047		523.31	12414		523.31	11137		515.15	2819.4		521.46	12616		552.32	8033.9		552.32	10744		556.05	12616		556.05	11181		519.9	9173.6		556.05	12113
507.44	11126		520.51	11700		556.67	7522.3		556.67	9781.5		523.92	6983.8		523.92	12382		523.92	11093		515.76	2801.1		522.07	12500		552.94	7995.4		552.94	10883		556.67	12690		556.67	11237		520.51	9181.2		556.67	12246
508.03	10867		521.12	11573		557.29	7500.5		557.29	9713.4		524.53	6927.4		524.53	12392		524.53	10968		516.37	2779.8		522.69	12381		553.56	7961.9		553.56	10778		557.29	12633		557.29	11405		521.12	9070.3		557.29	12274
508.62	10759		521.73	11498		557.91	7542.9		557.91	9833.9		525.14	6935.7		525.14	12270		525.14	10881		516.98	2709.8		523.3	12254		554.18	8107		554.18	10945		557.91	12774		557.91	11417		521.73	9016.7		557.91	12557
509.21	10481		522.34	11292		558.54	7522.9		558.54	9698.8		525.75	6815.5		525.75	12159		525.75	10835		517.59	2702.1		523.91	12077		554.81	8066.7		554.81	10903		558.54	12656		558.54	11352		522.34	9020.8		558.54	12601
509.8	10303		522.95	11015		559.16	7613.2		559.16	10017		526.36	6754.4		526.36	12141		526.36	10782		518.21	2659.3		524.53	11970		555.43	8037.6		555.43	10878		559.16	12670		559.16	11261		522.95	8939.9		559.16	12648
510.39	10106		523.56	10768		559.78	7662.5		559.78	9855.7		526.97	6753.7		526.97	12148		526.97	10699		518.82	2617.4		525.14	11860		556.06	8079.5		556.06	10968		559.78	12831		559.78	11111		523.56	8925.6		559.78	12500
510.98	9940		524.17	10659		560.41	7574.9		560.41	10107		527.58	6711.8		527.58	12049		527.58	10634		519.43	2648.1		525.75	11744		556.68	8130.2		556.68	10920		560.41	12739		560.41	11301		524.17	8803.2		560.41	12658
511.56	9817.7		524.79	10571		561.03	7548.4		561.03	10134		528.19	6631.1		528.19	11927		528.19	10487		520.04	2615.2		526.36	11674		557.3	8043.4		557.3	10839		561.03	12722		561.03	11390		524.79	8736.2		561.03	12599
512.15	9681.8		525.4	10544		561.65	7589.5		561.65	10371		528.8	6627.4		528.8	11930		528.8	10419		520.65	2543.2		526.98	11688		557.92	8151.5		557.92	10864		561.65	12730		561.65	11639		525.4	8756.7		561.65	12888
512.74	9558.7		526.01	10391		562.28	7562.3		562.28	10157		529.41	6597.1		529.41	11902		529.41	10414		521.26	2582.5		527.59	11564		558.55	8188.9		558.55	10922		562.28	12590		562.28	11443		526.01	8763.7		562.28	13042
513.33	9350.3		526.62	10242		562.9	7591.8		562.9	10281		530.01	6510.6		530.01	11762		530.01	10362		521.87	2497.8		528.2	11412		559.17	8210.3		559.17	10965		562.9	12559		562.9	11324		526.62	8728.1		562.9	12887
513.92	9152.2		527.23	10096		563.52	7657.7		563.52	10415		530.62	6443.4		530.62	11693		530.62	10292		522.49	2415.7		528.82	11300		559.79	8202.7		559.79	10849		563.52	12317		563.52	11304		527.23	8624.1		563.52	13004
514.51	9097.6		527.84	9982.9		564.14	7606.7		564.14	10417		531.23	6411.1		531.23	11691		531.23	10237		523.1	2468.7		529.43	11263		560.42	8204.3		560.42	10765		564.14	12373		564.14	11457		527.84	8565.8		564.14	13201
515.1	8919.7		528.45	9911.4		564.77	7651.6		564.77	10567		531.84	6375.5		531.84	11630		531.84	10201		523.71	2465.5		530.04	11158		561.04	8199.4		561.04	10951		564.77	12448		564.77	11412		528.45	8487.6		564.77	13179
515.69	8779.3		529.06	9754.5		565.39	7699.4		565.39	10696		532.45	6329.7		532.45	11619		532.45	10162		524.32	2432.5		530.66	11058		561.66	8195.6		561.66	10895		565.39	12497		565.39	11428		529.06	8407.8		565.39	13235
516.28	8596.8		529.67	9788.7		566.01	7589.8		566.01	10615		533.06	6308.6		533.06	11658		533.06	10062		524.93	2409.8		531.27	10948		562.28	8270.7		562.28	10878		566.01	12537		566.01	11606		529.67	8408		566.01	13263
516.87	8511.5		530.29	9572.6		566.63	7718		566.63	10756		533.67	6315.3		533.67	11569		533.67	9965.6		525.54	2437.7		531.88	10947		562.91	8343.7		562.91	10854		566.63	12579		566.63	11427		530.29	8461.6		566.63	13337
517.46	8464.1		530.9	9521.1		567.26	7790.1		567.26	10778		534.28	6298.6		534.28	11510		534.28	9978.6		526.16	2354.9		532.5	10895		563.53	8384.2		563.53	10841		567.26	12413		567.26	11262		530.9	8402.6		567.26	13323
518.05	8380.2		531.51	9462		567.88	7665.9		567.88	10731		534.89	6237.3		534.89	11564		534.89	9917.4		526.77	2323.5		533.11	10784		564.15	8393.2		564.15	10881		567.88	12469		567.88	11374		531.51	8464.2		567.88	13436
518.64	8255.6		532.12	9333.7		568.5	7723.5		568.5	10830		535.5	6207.7		535.5	11565		535.5	9880.6		527.38	2316.3		533.72	10682		564.78	8256.4		564.78	10889		568.5	12417		568.5	11136		532.12	8409.2		568.5	13359
519.23	8137.7		532.73	9184.8		569.12	7796.1		569.12	10815		536.11	6117.7		536.11	11567		536.11	9806.3		527.99	2300.1		534.33	10584		565.4	8418.1		565.4	10814		569.12	12427		569.12	10921		532.73	8298.9		569.12	13150
519.82	7987.5		533.34	9068.4		569.74	7874.2		569.74	10933		536.72	6083.5		536.72	11546		536.72	9768.9		528.6	2286.2		534.95	10494		566.02	8298.9		566.02	10827		569.74	12279		569.74	11107		533.34	8235.8		569.74	13321
520.4	7903.6		533.95	9105.2		570.37	7922.8		570.37	10846		537.33	6116.4		537.33	11533		537.33	9767		529.21	2297.2		535.56	10463		566.64	8439.6		566.64	10795		570.37	12335		570.37	11282		533.95	8259.2		570.37	13252
520.99	7855		534.56	9131.3		570.99	7706		570.99	10799		537.94	6176.4		537.94	11530		537.94	9731.6		529.82	2309.1		536.17	10454		567.26	8438.8		567.26	10862		570.99	12196		570.99	11059		534.56	8262.3		570.99	13433
521.58	7712.7		535.18	8974.6		571.61	7792.9		571.61	10855		538.54	6214.3		538.54	11584		538.54	9714.2		530.44	2254.8		536.79	10432		567.89	8461.2		567.89	10827		571.61	12051		571.61	11227		535.18	8215.6		571.61	13606
522.17	7621.1		535.79	8842.1		572.23	7947.2		572.23	10888		539.15	6136.8		539.15	11647		539.15	9709.4		531.05	2172.4		537.4	10402		568.51	8400.8		568.51	10822		572.23	11955		572.23	11115		535.79	8229		572.23	13272
522.76	7565.9		536.4	8772.5		572.85	7783.7		572.85	10922		539.76	6075.1		539.76	11656		539.76	9715.1		531.66	2169.2		538.01	10299		569.13	8481		569.13	10787		572.85	11713		572.85	10813		536.4	8254.4		572.85	13373
523.35	7527.6		537.01	8650.5		573.47	7809.7		573.47	10997		540.37	6040.7		540.37	11685		540.37	9665.4		532.27	2200.6		538.63	10228		569.75	8505.3		569.75	10733		573.47	11711		573.47	10718		537.01	8217		573.47	13275
523.94	7417.7		537.62	8530.9		574.09	7913.1		574.09	10908		540.98	6049.7		540.98	11698		540.98	9677		532.88	2194.4		539.24	10205		570.37	8523.9		570.37	10725		574.09	11656		574.09	10850		537.62	8162.8		574.09	13240
524.53	7325.7		538.23	8516.5		574.72	7787.1		574.72	10804		541.59	6049		541.59	11635		541.59	9647.5		533.49	2188.8		539.85	10188		570.99	8392.2		570.99	10710		574.72	11577		574.72	10827		538.23	8124		574.72	13040
525.12	7188.3		538.84	8525.4		575.34	7839		575.34	10815		542.2	6005.7		542.2	11599		542.2	9504.1		534.11	2196.1		540.47	10140		571.62	8336		571.62	10685		575.34	11209		575.34	10486		538.84	8128.8		575.34	13103
525.71	7100.3		539.45	8445.5		575.96	7735.2		575.96	10816		542.81	6060.4		542.81	11659		542.81	9646		534.72	2167.3		541.08	10050		572.24	8371.1		572.24	10493		575.96	11155		575.96	10548		539.45	8137.1		575.96	12977
526.3	7092.6		540.06	8380		576.58	7839.7		576.58	10718		543.42	6023.2		543.42	11703		543.42	9601.5		535.33	2100.7		541.69	10059		572.86	8326		572.86	10470		576.58	11033		576.58	10365		540.06	8146.1		576.58	12915
526.89	7092.2		540.68	8370		577.2	7736.4		577.2	10746		544.03	6051		544.03	11655		544.03	9600.1		535.94	2096.9		542.3	10103		573.48	8295		573.48	10318		577.2	10883		577.2	10258		540.68	8188.4		577.2	12920
527.48	7015.4		541.29	8264.1		577.82	7774.9		577.82	10785		544.64	6058.4		544.64	11802		544.64	9664.2		536.55	2097.7		542.92	9975.8		574.1	8255.9		574.1	10360		577.82	10941		577.82	10320		541.29	8203.9		577.82	12609
528.07	6934.5		541.9	8110.2		578.45	7749.5		578.45	10757		545.25	6041.3		545.25	11838		545.25	9658.1		537.16	2081.6		543.53	9978.3		574.72	8227.9		574.72	10205		578.45	10767		578.45	10091		541.9	8202.8		578.45	12464
528.65	6860.2		542.51	8087.4		579.07	7688.3		579.07	10636		545.86	5975.6		545.86	11884		545.86	9611.9		537.77	2104.9		544.14	9924.3		575.34	8178.8		575.34	10186		579.07	10599		579.07	10055		542.51	8128.3		579.07	12514
529.24	6811.8		543.12	8107.5		579.69	7762.1		579.69	10595		546.47	6004.8		546.47	11942		546.47	9638.6		538.39	2111.1		544.76	9897.6		575.97	8083.1		575.97	10105		579.69	10630		579.69	9647.7		543.12	8099.1		579.69	12529
529.83	6786.1		543.73	8079.5		580.31	7680.6		580.31	10511		547.07	6126.8		547.07	11982		547.07	9577.8		539	2131.2		545.37	9942.4		576.59	8070.9		576.59	10064		580.31	10452		580.31	9960.1		543.73	8141.4		580.31	12415
530.42	6703.4		544.34	8078.1		580.93	7730.5		580.93	10482		547.68	6052.4		547.68	12079		547.68	9650.8		539.61	2114.1		545.98	9921		577.21	8029.2		577.21	9917.5		580.93	10469		580.93	9937.8		544.34	8183.4		580.93	12501
531.01	6631.9		544.95	8003.6		581.55	7616.7		581.55	10579		548.29	6072.4		548.29	12136		548.29	9666.5		540.22	2069.5		546.6	9980.9		577.83	7965.5		577.83	9856.1		581.55	10182		581.55	9608.9		544.95	8145.9		581.55	12156
531.6	6623.8		545.57	7933.1		582.17	7744.8		582.17	10530		548.9	6090.3		548.9	12127		548.9	9713.7		540.83	2053.3		547.21	9950.8		578.45	7875.3		578.45	9789.5		582.17	10155		582.17	9529.2		545.57	8201.5		582.17	12040
532.19	6576.6		546.18	7839.3		582.79	7758.2		582.79	10362		549.51	6082.3		549.51	12144		549.51	9744.8		541.44	2055.9		547.82	9945		579.07	7877.8		579.07	9766.4		582.79	9939.8		582.79	9419.6		546.18	8158.5		582.79	11858
532.78	6521.1		546.79	7782.2		583.41	7662.7		583.41	10359		550.12	6077		550.12	12277		550.12	9741.1		542.05	2034.2		548.44	9838.7		579.69	7953.1		579.69	9702.5		583.41	9828.2		583.41	9208		546.79	8122.6		583.41	11714
533.37	6496.2		547.4	7702.2		584.03	7804.7		584.03	10374		550.73	6113.9		550.73	12420		550.73	9767.9		542.67	2039.7		549.05	9859.1		580.31	7996.5		580.31	9770.4		584.03	9859		584.03	9267.2		547.4	8075.1		584.03	11751
533.96	6412.3		548.01	7656.1		584.65	7683		584.65	10350		551.34	6153.3		551.34	12478		551.34	9755.1		543.28	2074.3		549.66	9853.4		580.93	7899.7		580.93	9727.4		584.65	9656.1		584.65	9173.7		548.01	8260.4		584.65	11650
534.55	6368.8		548.62	7764.7		585.27	7671.9		585.27	10210		551.95	6234		551.95	12547		551.95	9803		543.89	2050.1		550.27	9920		581.55	7846.8		581.55	9726.9		585.27	9492		585.27	9059.1		548.62	8259.6		585.27	11620
535.14	6323.6		549.23	7608.3		585.89	7570.3		585.89	10132		552.56	6230.8		552.56	12733		552.56	9786.5		544.5	2051.8		550.89	9973.4		582.17	7914.7		582.17	9648.9		585.89	9335.5		585.89	8863.3		549.23	8263		585.89	11679
535.73	6308.7		549.84	7551.4		586.51	7760.6		586.51	10169		553.17	6253.9		553.17	12768		553.17	9859		545.11	2046		551.5	9942.7		582.79	7835.6		582.79	9470.7		586.51	9335.3		586.51	9022.3		549.84	8269.4		586.51	11432
536.32	6313.7		550.45	7585.8		587.13	7873.7		587.13	10302		553.78	6315.7		553.78	12896		553.78	9899.5		545.72	2043.1		552.11	9944.9		583.41	7764.7		583.41	9391.2		587.13	9254.2		587.13	8796.9		550.45	8408.1		587.13	11309
536.91	6238.4		551.07	7550.2		587.75	7821.7		587.75	10206		554.39	6369.1		554.39	13030		554.39	9951.6		546.34	2029.6		552.73	9950.3		584.04	7691.6		584.04	9427.1		587.75	9213.5		587.75	8693.2		551.07	8287.9		587.75	11013
537.49	6202.4		551.68	7425.8		588.37	7871.3		588.37	10115		555	6367.5		555	13139		555	9980.9		546.95	2069.7		553.34	9967.6		584.66	7514.3		584.66	9298.6		588.37	9080		588.37	8713.5		551.68	8269.7		588.37	11111
538.08	6171.7		552.29	7405.2		588.99	7782.5		588.99	9939.8		555.6	6330.9		555.6	13239		555.6	10001		547.56	2075.7		553.95	9976.5		585.28	7466.4		585.28	9178.9		588.99	8878.4		588.99	8555.2		552.29	8283.4		588.99	11072
538.67	6116.1		552.9	7364.2		589.61	7851.3		589.61	10035		556.21	6383.1		556.21	13266		556.21	10091		548.17	2090.4		554.57	9981.1		585.9	7432.2		585.9	9077.1		589.61	8748.3		589.61	8570.2		552.9	8348.6		589.61	10962
539.26	6068.1		553.51	7415.3		590.23	7795.1		590.23	9895.2		556.82	6431.5		556.82	13368		556.82	10185		548.78	2078.1		555.18	10024		586.52	7419.8		586.52	9049.9		590.23	8651.6		590.23	8408.9		553.51	8437		590.23	10999
539.85	6031.8		554.12	7376.7		590.85	7777.8		590.85	9845.1		557.43	6508.3		557.43	13593		557.43	10268		549.39	2063.1		555.79	10125		587.14	7251.1		587.14	8973		590.85	8533.1		590.85	8370.1		554.12	8470.8		590.85	10967
540.44	6005.1		554.73	7342.6		591.47	7939.6		591.47	9859.9		558.04	6570		558.04	13734		558.04	10334		550	2078.6		556.41	10135		587.76	7214.3		587.76	8903.3		591.47	8446.7		591.47	8343.7		554.73	8463.5		591.47	10689
541.03	5999.5		555.34	7255.8		592.09	7933.2		592.09	9771.2		558.65	6626.3		558.65	13842		558.65	10355		550.62	2042.1		557.02	10122		588.38	7173.7		588.38	8795.8		592.09	8435.8		592.09	8227.3		555.34	8476.8		592.09	10622
541.62	5998.1		555.96	7201.2		592.71	7873		592.71	9817.1		559.26	6668.4		559.26	14051		559.26	10426		551.23	2080.4		557.63	10122		589	7030		589	8720.7		592.71	8222		592.71	8089.4		555.96	8527.2		592.71	10524
542.21	5947.3		556.57	7137.5		593.33	7802.7		593.33	9552.6		559.87	6721.3		559.87	14136		559.87	10479		551.84	2078		558.24	10196		589.62	6994.4		589.62	8716.5		593.33	8025.8		593.33	8003.1		556.57	8564.7		593.33	10447
542.8	5904.1		557.18	7111.7		593.95	7798.1		593.95	9574.8		560.48	6758.8		560.48	14212		560.48	10541		552.45	2081.7		558.86	10251		590.24	6887.7		590.24	8646.5		593.95	8087.4		593.95	7895.2		557.18	8507.3		593.95	10381
543.39	5823.5		557.79	7211.8		594.57	7797.2		594.57	9477.1		561.09	6813.6		561.09	14363		561.09	10608		553.06	2113		559.47	10313		590.86	6707.4		590.86	8490.8		594.57	7785.2		594.57	7694		557.79	8549.6		594.57	10346
543.98	5790.7		558.4	7165.2		595.19	7742.9		595.19	9376.9		561.7	6875.6		561.7	14559		561.7	10651		553.67	2114.4		560.08	10380		591.48	6733.4		591.48	8407.5		595.19	7853.8		595.19	7781		558.4	8572		595.19	10290
544.57	5780.4		559.01	7206.7		595.81	7718.2		595.81	9261.7		562.31	6950.4		562.31	14701		562.31	10745		554.28	2135.6		560.7	10404		592.1	6731.6		592.1	8331		595.81	7728.2		595.81	7613.6		559.01	8674		595.81	10225
545.16	5762.9		559.62	7182.8		596.43	7857.5		596.43	9440.2		562.92	6987.6		562.92	14744		562.92	10838		554.9	2116.2		561.31	10412		592.72	6608.5		592.72	8160		596.43	7628.9		596.43	7544.9		559.62	8673.5		596.43	10027
545.74	5736.3		560.23	7101.2		597.05	7760.6		597.05	9213.3		563.53	7031.4		563.53	14881		563.53	10883		555.51	2098.2		561.92	10463		593.34	6577.6		593.34	8099.5		597.05	7525.5		597.05	7539.3		560.23	8773.4		597.05	9793.8
546.33	5735.1		560.84	7062.6		597.67	7663.1		597.67	9096.4		564.13	7006.1		564.13	14976		564.13	10891		556.12	2130.7		562.54	10538		593.96	6472.8		593.96	8044.1		597.67	7443.5		597.67	7500.2		560.84	8780		597.67	9743.2
546.92	5657.3		561.46	7033.7		598.29	7625.4		598.29	8948		564.74	7104.2		564.74	15033		564.74	10897		556.73	2141.4		563.15	10552		594.58	6367.8		594.58	7956.7		598.29	7381.8		598.29	7407.1		561.46	8733.2		598.29	9777.4
547.51	5650.6		562.07	7029.9		598.91	7389.3		598.91	8900.2		565.35	7136.7		565.35	15136		565.35	11038		557.34	2176		563.76	10578		595.2	6341		595.2	7938.6		598.91	7281.3		598.91	7338.2		562.07	8756.3		598.91	9669.6
548.1	5573.9		562.68	7075.4		599.52	7438.9		599.52	8776.9		565.96	7193.3		565.96	15239		565.96	11097		557.95	2223.2		564.38	10585		595.81	6312.4		595.81	7811.1		599.52	7084.1		599.52	7173.3		562.68	8847.5		599.52	9610.6
548.69	5570.7		563.29	7043.9		600.14	7445.6		600.14	8652.9		566.57	7244.6		566.57	15284		566.57	11127		558.57	2206.4		564.99	10642		596.43	6170.4		596.43	7755.1		600.14	7026.4		600.14	7144.5		563.29	8870.2		600.14	9700.1
549.28	5545.5		563.9	7022.2		600.76	7397.8		600.76	8586.1		567.18	7326		567.18	15368		567.18	11146		559.18	2187.5		565.6	10729		597.05	6153.5		597.05	7665.5		600.76	7042.3		600.76	7159.4		563.9	8847.6		600.76	9598.9
549.87	5567.9		564.51	7037.7		601.38	7376.7		601.38	8587.8		567.79	7306.9		567.79	15265		567.79	11187		559.79	2183.5		566.21	10719		597.67	6108.3		597.67	7710.7		601.38	6912.1		601.38	7006		564.51	8924.1		601.38	9378
550.46	5520		565.12	6978.9		602	7357.7		602	8380.3		568.4	7288		568.4	15343		568.4	11105		560.4	2199.4		566.83	10699		598.29	5986.2		598.29	7462.3		602	6825.2		602	7017.7		565.12	8944.7		602	9262.4
551.05	5491.4		565.73	6905.5		602.62	7223.6		602.62	8391		569.01	7359.3		569.01	15348		569.01	11262		561.01	2237.2		567.44	10711		598.91	5976.7		598.91	7459.9		602.62	6827.5		602.62	7058		565.73	8904.6		602.62	9354.8
551.64	5490.1		566.35	6904.9		603.23	7090.9		603.23	8323		569.62	7394		569.62	15251		569.62	11203		561.62	2248.7		568.05	10759		599.53	5769.2		599.53	7441		603.23	6705.7		603.23	6891.1		566.35	8881.5		603.23	9337.2
552.23	5423.9		566.96	6935.8		603.85	6930.3		603.85	8187.8		570.23	7426.2		570.23	15332		570.23	11309		562.23	2257.6		568.67	10732		600.15	5754.8		600.15	7374		603.85	6686.5		603.85	6794.8		566.96	8886.3		603.85	9247.9
552.82	5384		567.57	6994.9		604.47	6881.8		604.47	8102.3		570.84	7460.7		570.84	15346		570.84	11267		562.85	2287.2		569.28	10797		600.77	5664.4		600.77	7301.2		604.47	6557.4		604.47	6937.5		567.57	8920.4		604.47	9352
553.41	5419.8		568.18	7003.9		605.09	6903.6		605.09	8040.2		571.45	7437.4		571.45	15472		571.45	11243		563.46	2276.5		569.89	10781		601.38	5651.1		601.38	7278.2		605.09	6252.8		605.09	6669.7		568.18	8948.7		605.09	9243.4
554	5409.4		568.79	6934.6		605.71	6911.3		605.71	7998		572.06	7486		572.06	15404		572.06	11289		564.07	2261.3		570.51	10783		602	5561.3		602	7209.6		605.71	6323.1		605.71	6784.7		568.79	8962.8		605.71	9127
554.58	5371.2		569.4	6917.4		606.33	6740.6		606.33	8004.2		572.66	7478.5		572.66	15306		572.66	11299		564.68	2296.1		571.12	10758		602.62	5553.6		602.62	7172.8		606.33	6394.3		606.33	6619.6		569.4	8939.5		606.33	9054.1
555.17	5311.6		570.01	6933.4		606.95	6666.3		606.95	7777.4		573.27	7432.4		573.27	15198		573.27	11203		565.29	2295.7		571.73	10729		603.24	5442.6		603.24	7024.3		606.95	6311.1		606.95	6678.5		570.01	8884.8		606.95	8971
555.76	5313.4		570.62	6891.6		607.56	6580.3		607.56	7675.6		573.88	7557.6		573.88	15234		573.88	11247		565.9	2303.1		572.35	10689		603.86	5362.4		603.86	6917.1		607.56	6387.7		607.56	6679.6		570.62	8855.2		607.56	8983.2
556.35	5320.3		571.24	6880.2		608.18	6453.4		608.18	7530.4		574.49	7465.6		574.49	15067		574.49	11169		566.52	2319.6		572.96	10674		604.48	5311.5		604.48	6918.7		608.18	6166.1		608.18	6516.1		571.24	8818.9		608.18	9008.5
556.94	5288.6		571.85	6929.7		608.8	6386.8		608.8	7474.6		575.1	7414.9		575.1	15074		575.1	11068		567.13	2322.7		573.57	10661		605.09	5337.2		605.09	6910.5		608.8	6184.3		608.8	6615.7		571.85	8777.6		608.8	8948.8
557.53	5225.3		572.46	6932.4		609.42	6363.2		609.42	7340.1		575.71	7405		575.71	14880		575.71	11112		567.74	2324.4		574.18	10644		605.71	5227.1		605.71	6784.5		609.42	6047.4		609.42	6408.1		572.46	8767.4		609.42	8952
558.12	5230.7		573.07	6912.2		610.04	6229.2		610.04	7303		576.32	7397.7		576.32	14805		576.32	11083		568.35	2317.7		574.8	10606		606.33	5197.8		606.33	6770.3		610.04	6070.4		610.04	6392.9		573.07	8745.9		610.04	8784.3
558.71	5188.3		573.68	6838.3		610.66	6157.4		610.66	7263.4		576.93	7401.4		576.93	14737		576.93	11056		568.96	2291.8		575.41	10589		606.95	5096.6		606.95	6785.7		610.66	5978.5		610.66	6445.4		573.68	8759		610.66	8721.5
559.3	5181.3		574.29	6829.5		611.27	6108.7		611.27	7244.4		577.54	7387.8		577.54	14626		577.54	11010		569.57	2296.4		576.02	10507		607.57	5080.8		607.57	6795		611.27	5882.7		611.27	6331.3		574.29	8745.7		611.27	8672
559.89	5190.1		574.9	6859.2		611.89	6004.9		611.89	7272.4		578.15	7368.1		578.15	14524		578.15	10962		570.18	2264.4		576.64	10488		608.18	4978.1		608.18	6579.3		611.89	5927.1		611.89	6450.3		574.9	8672.9		611.89	8743.3
560.48	5176		575.51	6811.3		612.51	6009.8		612.51	7119.1		578.76	7304.3		578.76	14345		578.76	10782		570.8	2313.6		577.25	10417		608.8	4984.1		608.8	6555.4		612.51	5909.8		612.51	6238		575.51	8606.9		612.51	8657
561.07	5152		576.12	6822.8		613.12	5834.9		613.12	6993		579.37	7297.4		579.37	14243		579.37	10754		571.41	2320		577.86	10411		609.42	4951.3		609.42	6501.2		613.12	5832.1		613.12	6359.1		576.12	8552.9		613.12	8570.1
561.66	5116.2		576.74	6878.2		613.74	5775.7		613.74	6904.7		579.98	7273		579.98	14205		579.98	10727		572.02	2335.8		578.48	10371		610.04	4898		610.04	6485		613.74	5761.7		613.74	6354.5		576.74	8494.9		613.74	8652.8
562.25	5090.5		577.35	6878.2		614.36	5726.6		614.36	6776.1		580.59	7196.5		580.59	14059		580.59	10611		572.63	2307.2		579.09	10310		610.66	4862.8		610.66	6485.5		614.36	5731.8		614.36	6228		577.35	8475		614.36	8556.3
562.84	5068.3		577.96	6840.4		614.98	5601.2		614.98	6785.9		581.19	7183.6		581.19	13889		581.19	10517		573.24	2281.7		579.7	10198		611.28	4814.9		611.28	6409.8		614.98	5696.6		614.98	6134.5		577.96	8463.7		614.98	8529.8
563.42	5041.2		578.57	6842.4		615.59	5627.1		615.59	6704.1		581.8	7158.7		581.8	13803		581.8	10498		573.85	2255.4		580.32	10102		611.89	4733.4		611.89	6347.5		615.59	5669.4		615.59	6195.2		578.57	8387.7		615.59	8464.4
564.01	5042.6		579.18	6706.2		616.21	5548.6		616.21	6575		582.41	7059		582.41	13588		582.41	10356		574.46	2259		580.93	10015		612.51	4687.9		612.51	6365		616.21	5592.1		616.21	6061.6		579.18	8375.3		616.21	8414.4
564.6	5031.4		579.79	6702.6		616.83	5499.7		616.83	6528.7		583.02	7006.9		583.02	13409		583.02	10377		575.08	2267.8		581.54	9966.5		613.13	4598.1		613.13	6303.7		616.83	5557.1		616.83	6079.3		579.79	8282.8		616.83	8366.9
565.19	5026.4		580.4	6800.3		617.45	5456.1		617.45	6522.5		583.63	6982.4		583.63	13302		583.63	10305		575.69	2283.6		582.15	9912.3		613.74	4587.7		613.74	6294.8		617.45	5617.2		617.45	6115.9		580.4	8283.6		617.45	8391.5
565.78	4995.4		581.01	6845.2		618.06	5272.5		618.06	6510.3		584.24	6937.7		584.24	13206		584.24	10247		576.3	2266.5		582.77	9823.4		614.36	4502.8		614.36	6151		618.06	5514.8		618.06	6176		581.01	8228.5		618.06	8302.2
566.37	4955.8		581.63	6762.8		618.68	5280.2		618.68	6304.1		584.85	6858.7		584.85	12996		584.85	10219		576.91	2252.2		583.38	9739.2		614.98	4534.7		614.98	6180.7		618.68	5425.8		618.68	6101.7		581.63	8163.1		618.68	8287.2
566.96	4964.4		582.24	6811.8		619.3	5131.7		619.3	6443.5		585.46	6842.4		585.46	12899		585.46	10094		577.52	2172.4		583.99	9683.7		615.6	4495.1		615.6	6108.7		619.3	5438.9		619.3	6049		582.24	8145		619.3	8274.9
567.55	4974.1		582.85	6873.3		619.91	5131.7		619.91	6269.4		586.07	6747.6		586.07	12745		586.07	9974.7		578.13	2186.6		584.61	9621.8		616.21	4502.1		616.21	5980.9		619.91	5296.8		619.91	5991.6		582.85	8072.2		619.91	8249.6
568.14	4933.8		583.46	6902.3		620.53	5056.8		620.53	6271.6		586.68	6784.3		586.68	12588		586.68	9897.5		578.75	2156.1		585.22	9478.9		616.83	4436.2		616.83	6072.4		620.53	5309.4		620.53	5929.6		583.46	7949.2		620.53	8155.8
568.73	4922		584.07	6819		621.15	5061.2		621.15	6168.6		587.29	6715.6		587.29	12378		587.29	9826		579.36	2130.6		585.83	9383.5		617.45	4419		617.45	6021		621.15	5315.2		621.15	5867.3		584.07	8021.6		621.15	8085.3
569.32	4917.1		584.68	6781.1		621.77	4953.7		621.77	6104		587.9	6676.5		587.9	12227		587.9	9729.1		579.97	2161.1		586.45	9343.3		618.07	4394.7		618.07	5896.3		621.77	5300.4		621.77	5792.5		584.68	7780.9		621.77	8043.5
569.91	4934.2		585.29	6865		622.38	4896		622.38	6082.8		588.51	6600		588.51	12116		588.51	9589.5		580.58	2107.1		587.06	9249.6		618.68	4349.7		618.68	5959.8		622.38	5251.5		622.38	5900		585.29	7764.1		622.38	7948.5
570.5	4906.5		585.9	6920.1		623	4708.8		623	6027.1		589.12	6495.5		589.12	11984		589.12	9545.3		581.19	2141.4		587.67	9151.5		619.3	4288.8		619.3	5994.5		623	5230.1		623	5851.4		585.9	7696.1		623	8029.6
571.09	4848.8		586.51	6979.7		623.61	4755.5		623.61	5935.1		589.72	6483.1		589.72	11853		589.72	9512.8		581.8	2075.9		588.29	9124.1		619.92	4240.1		619.92	5836.8		623.61	5186.2		623.61	5759.3		586.51	7657.2		623.61	7964
571.68	4834.2		587.13	6932.9		624.23	4758.9		624.23	5952.9		590.33	6445.8		590.33	11764		590.33	9425.5		582.41	2043.7		588.9	9010.8		620.53	4202.9		620.53	5887.9		624.23	5101		624.23	5833.6		587.13	7565.3		624.23	7803.7
572.26	4849.9		587.74	6939.3		624.85	4689.4		624.85	5875.2		590.94	6393.7		590.94	11604		590.94	9356.7		583.03	2034.8		589.51	8981.4		621.15	4174		621.15	5805		624.85	5095.5		624.85	5855.8		587.74	7605.5		624.85	7789.6
572.85	4829.2		588.35	6982.8		625.46	4615.6		625.46	5831.6		591.55	6310.8		591.55	11417		591.55	9203.8		583.64	2024.4		590.12	8874		621.77	4159.2		621.77	5694.2		625.46	5004.2		625.46	5817.1		588.35	7604.7		625.46	7749.3
573.44	4828.4		588.96	7057.2		626.08	4567.7		626.08	5710.3		592.16	6328.7		592.16	11193		592.16	9152.6		584.25	2023.2		590.74	8701.8		622.38	4126		622.38	5759.3		626.08	5036.2		626.08	5582.1		588.96	7447		626.08	7659.4
574.03	4829.2		589.57	7036.2		626.7	4497		626.7	5775.4		592.77	6224.2		592.77	11086		592.77	9038		584.86	1959.8		591.35	8670.3		623	4072.8		623	5717.4		626.7	5096.3		626.7	5654.6		589.57	7488		626.7	7628.8
574.62	4837.7		590.18	7131.8		627.31	4483.4		627.31	5663.1		593.38	6108.8		593.38	10959		593.38	8903.7		585.47	1967.1		591.96	8549.9		623.62	4075.4		623.62	5727.6		627.31	5050.2		627.31	5649		590.18	7315.9		627.31	7628.5
575.21	4799		590.79	7269.5		627.93	4296.7		627.93	5689.9		593.99	6080.2		593.99	10814		593.99	8793.8		586.08	1985.9		592.58	8504.1		624.23	4080.5		624.23	5598.8		627.93	4977.4		627.93	5635.7		590.79	7355.5		627.93	7543.6
575.8	4802.2		591.4	7302.1		628.54	4285.7		628.54	5533		594.6	6034		594.6	10595		594.6	8811.1		586.69	1919.2		593.19	8404.6		624.85	4014.6		624.85	5653.7		628.54	4947.3		628.54	5564.7		591.4	7245.3		628.54	7473
576.39	4767.7		592.02	7276.4		629.16	4331.3		629.16	5475.4		595.21	5983.3		595.21	10470		595.21	8736.7		587.31	1902		593.8	8319.8		625.47	4003.5		625.47	5684.5		629.16	4956.5		629.16	5511.4		592.02	7272.2		629.16	7339.1
576.98	4772.5		592.63	7312.8		629.78	4288.7		629.78	5489.2		595.82	5949.3		595.82	10411		595.82	8604.1		587.92	1881.1		594.42	8211.1		626.08	4011.5		626.08	5599.2		629.78	4825.4		629.78	5524.8		592.63	7203		629.78	7261.1
577.57	4784.6		593.24	7275.7		630.39	4230.9		630.39	5435.3		596.43	5880.7		596.43	10290		596.43	8575.6		588.53	1859.2		595.03	8135.1		626.7	3994.4		626.7	5581.5		630.39	4850.6		630.39	5466		593.24	7141		630.39	7268.2
578.16	4789.9		593.85	7356.6		631.01	4166.1		631.01	5476.1		597.04	5852.2		597.04	10148		597.04	8520.8		589.14	1845.1		595.64	8069.2		627.31	3934.6		627.31	5666.2		631.01	4862.5		631.01	5490.6		593.85	7055.1		631.01	6938.2
578.75	4789.4		594.46	7372.4		631.62	4120		631.62	5251.2		597.65	5772.9		597.65	10078		597.65	8449.3		589.75	1805.6		596.26	8019.1		627.93	3888.3		627.93	5539.4		631.62	4805.7		631.62	5450.5		594.46	6973.4		631.62	7074.6
579.34	4793		595.07	7414.8		632.24	4053.3		632.24	5220		598.25	5718.2		598.25	9926.7		598.25	8361.2		590.36	1812.1		596.87	7985.4		628.55	3726.4		628.55	5580.2		632.24	4826.4		632.24	5495.4		595.07	6963.2		632.24	7166.5
579.93	4773.4		595.68	7377.6		632.85	4117		632.85	5248.7		598.86	5640.8		598.86	9801.1		598.86	8273.5		590.98	1824.9		597.48	7865.4		629.16	3862.4		629.16	5422.9		632.85	4791.4		632.85	5447.7		595.68	6975.8		632.85	7058.5
580.51	4751.1		596.29	7427.4		633.47	4023.1		633.47	5242		599.47	5600.8		599.47	9696.1		599.47	8290.9		591.59	1768.3		598.09	7772.4		629.78	3852.2		629.78	5483.9		633.47	4754.9		633.47	5386		596.29	6926.8		633.47	7036.5
581.1	4761.5		596.9	7428		634.09	3979.5		634.09	5203.9		600.08	5624.8		600.08	9666.2		600.08	8176.2		592.2	1754.2		598.71	7718.4		630.39	3841.9		630.39	5518.8		634.09	4727.1		634.09	5388.5		596.9	6875.9		634.09	6931.3
581.69	4757.4		597.52	7411.3		634.7	3983.7		634.7	5203.4		600.69	5544.1		600.69	9519.1		600.69	8146.5		592.81	1695		599.32	7642.4		631.01	3769.1		631.01	5456		634.7	4661.1		634.7	5396.9		597.52	6874.5		634.7	6888.1
582.28	4775		598.13	7394.4		635.32	3928		635.32	5237.7		601.3	5523.4		601.3	9415.8		601.3	8101.7		593.42	1692		599.93	7559.5		631.62	3719.9		631.62	5417.4		635.32	4658.2		635.32	5269.6		598.13	6814.3		635.32	6790.1
582.87	4755.2		598.74	7407.7		635.93	3895.6		635.93	5202.4		601.91	5479.2		601.91	9228.9		601.91	7974.2		594.03	1699.1		600.55	7459.5		632.24	3732.3		632.24	5397.3		635.93	4680.9		635.93	5221.7		598.74	6714.1		635.93	6792.8
583.46	4771.2		599.35	7429.4		636.55	3848.9		636.55	5116.4		602.52	5376.5		602.52	9209.5		602.52	7857.2		594.64	1680.9		601.16	7366.2		632.86	3692.3		632.86	5346.9		636.55	4640.2		636.55	5250.4		599.35	6640		636.55	6583.3
584.05	4771.3		599.96	7465.4		637.16	3811.7		637.16	5098.1		603.13	5330.9		603.13	9013.6		603.13	7902.4		595.26	1651.6		601.77	7311.9		633.47	3721.1		633.47	5293.8		637.16	4569.1		637.16	5150.9		599.96	6660.4		637.16	6630.4
584.64	4748.1		600.57	7451.7		637.78	3736.1		637.78	4994		603.74	5296		603.74	9015.9		603.74	7794.8		595.87	1625.5		602.39	7229.4		634.09	3711.6		634.09	5337.4		637.78	4509		637.78	5163.7		600.57	6646.7		637.78	6591.4
585.23	4770.3		601.18	7408.4		638.39	3783.7		638.39	4872		604.35	5265.6		604.35	8908.6		604.35	7707.4		596.48	1600.6		603	7207.7		634.7	3643.6		634.7	5281.1		638.39	4522.8		638.39	5153.7		601.18	6634.5		638.39	6417.1
585.82	4761.5		601.79	7315.7		639.01	3703.7		639.01	4903.4		604.96	5231.4		604.96	8780		604.96	7695.6		597.09	1569		603.61	7144.9		635.32	3639.1		635.32	5290.2		639.01	4415.1		639.01	5179.8		601.79	6596.7		639.01	6369.4
586.41	4780.8		602.41	7336.7		639.62	3693.1		639.62	4857.1		605.57	5222.1		605.57	8713.9		605.57	7682.5		597.7	1560.7		604.23	7061.6		635.93	3625.3		635.93	5241.2		639.62	4441.7		639.62	5110.7		602.41	6546.3		639.62	6314.5
587	4763.7		603.02	7213.5		640.24	3699.8		640.24	4855.6		606.18	5130.2		606.18	8650.5		606.18	7616		598.31	1555.6		604.84	7040.6		636.55	3602.5		636.55	5252.8		640.24	4483.1		640.24	5112.9		603.02	6457.2		640.24	6251.1
587.59	4795.6		603.63	7080.2		640.85	3613		640.85	4778.4		606.78	5059.7		606.78	8543.7		606.78	7506.7		598.92	1553.9		605.45	6983.7		637.16	3577.9		637.16	5237.4		640.85	4392.9		640.85	5096.7		603.63	6409.5		640.85	6169.6
588.18	4817.3		604.24	7063.4		641.47	3579.1		641.47	4714.4		607.39	5030.3		607.39	8498.1		607.39	7535		599.54	1550.6		606.06	6927.1		637.78	3572.4		637.78	5241.6		641.47	4407.5		641.47	5038		604.24	6383.1		641.47	6231.5
588.77	4823.8		604.85	7020.6		642.08	3466.2		642.08	4684.6		608	5045.4		608	8371		608	7411.2		600.15	1535.5		606.68	6886.1		638.39	3540.3		638.39	5159.2		642.08	4382.4		642.08	5021.9		604.85	6393.6		642.08	5967.7
589.35	4802.5		605.46	6966.5		642.7	3512.7		642.7	4544.2		608.61	5004.4		608.61	8234.6		608.61	7331.1		600.76	1506.7		607.29	6840.9		639.01	3553.2		639.01	5144.1		642.7	4360.2		642.7	4974.6		605.46	6386.1		642.7	6016.4
589.94	4826.5		606.07	6874.3		643.31	3491.5		643.31	4618.5		609.22	4921.3		609.22	8276		609.22	7338.4		601.37	1480.7		607.9	6765.6		639.62	3504.2		639.62	5108.8		643.31	4322		643.31	4937.4		606.07	6342.9		643.31	5970.7
590.53	4835.9		606.68	6754.5		643.92	3493.6		643.92	4727.6		609.83	4891.2		609.83	8173.8		609.83	7276.8		601.98	1456.7		608.52	6675.9		640.24	3555.2		640.24	5128.9		643.92	4331		643.92	4918.1		606.68	6329.6		643.92	5926.4
591.12	4874.3		607.29	6676.3		644.54	3539.6		644.54	4718.3		610.44	4832.4		610.44	8085.9		610.44	7262.5		602.59	1433		609.13	6614.3		640.85	3471		640.85	5210.5		644.54	4143.2		644.54	4861		607.29	6322.8		644.54	5835.3
591.71	4893.6		607.91	6588.7		645.15	3449.6		645.15	4695.8		611.05	4814.6		611.05	8015.7		611.05	7256.1		603.21	1429.2		609.74	6564.4		641.47	3473.5		641.47	5104.8		645.15	4174.8		645.15	4940.2		607.91	6283.1		645.15	5921
592.3	4907.5		608.52	6538.5		645.77	3377.9		645.77	4671.6		611.66	4787		611.66	7943.3		611.66	7246.1		603.82	1406.6		610.36	6541.5		642.08	3507.2		642.08	5034.5		645.77	4372.1		645.77	4760.6		608.52	6237.7		645.77	5822.9
592.89	4957.7		609.13	6524		646.38	3448.1		646.38	4630.5		612.27	4731.8		612.27	7875.2		612.27	7128.1		604.43	1396.5		610.97	6500.4		642.7	3442		642.7	5032.8		646.38	4380.5		646.38	4998.1		609.13	6195		646.38	5790
593.48	4969.3		609.74	6438		647	3504.8		647	4579.4		612.88	4726.6		612.88	7778		612.88	7053.5		605.04	1398.6		611.58	6425.9		643.31	3515		643.31	5120.2		647	4260.1		647	4911.2		609.74	6190.2		647	5758.3
594.07	5021.4		610.35	6360.4		647.61	3406.9		647.61	4503		613.49	4663.6		613.49	7729.6		613.49	7051.7		605.65	1370.6		612.2	6339.8		643.92	3498.5		643.92	5069.9		647.61	4244		647.61	4908.4		610.35	6191.4		647.61	5755.1
594.66	5034.4		610.96	6291.5		648.23	3375.4		648.23	4523.5		614.1	4650.6		614.1	7678.3		614.1	7002.3		606.26	1351.4		612.81	6332		644.54	3499.3		644.54	5051.4		648.23	4270.6		648.23	4817.4		610.96	6185.2		648.23	5620.9
595.25	5040.6		611.57	6153.9		648.84	3373.6		648.84	4566.6		614.71	4613.2		614.71	7617.9		614.71	6971.5		606.87	1322.8		613.42	6274.9		645.15	3374.6		645.15	4968.1		648.84	4289.7		648.84	4709.7		611.57	6179.6		648.84	5437.1
595.84	5046.3		612.18	6072.4		649.45	3355.3		649.45	4504.4		615.31	4602		615.31	7572.4		615.31	6894.1		607.49	1318.6		614.03	6225.2		645.77	3416.2		645.77	5047.1		649.45	4352		649.45	4857.4		612.18	6134.5		649.45	5555.8
596.43	5083.1		612.8	5982.3		650.07	3062.3		650.07	4529.8		615.92	4557.1		615.92	7540.7		615.92	6852.8		608.1	1341.1		614.65	6208.3		646.38	3405		646.38	4983.2		650.07	4234.5		650.07	4760.5		612.8	6033.4		650.07	5496.8
597.02	5116.7		613.41	5874.3		650.68	3372.2		650.68	4486.8		616.53	4526.1		616.53	7502.8		616.53	6815.4		608.71	1339		615.26	6093.1		647	3427.5		647	4951.6		650.68	4189		650.68	4814.4		613.41	5972.1		650.68	5486
597.61	5124.1		614.02	5803.1		651.29	3266.6		651.29	4377.3		617.14	4533.9		617.14	7439.8		617.14	6744.9		609.32	1338.5		615.87	6111.8		647.61	3304.9		647.61	5032.9		651.29	4188.4		651.29	4757.5		614.02	6009.9		651.29	5523
598.19	5146.7		614.63	5746.2		651.91	3320.9		651.91	4476.9		617.75	4479.7		617.75	7361		617.75	6723.2		609.93	1312.2		616.49	6088.6		648.22	3329.2		648.22	5056.4		651.91	4120.3		651.91	4848.2		614.63	6032.4		651.91	5446.7
598.78	5155.8		615.24	5668.9		652.52	3229.3		652.52	4357.5		618.36	4449.1		618.36	7300.6		618.36	6704.4		610.54	1286.7		617.1	6042.8		648.84	3401.1		648.84	4971		652.52	4194.6		652.52	4763.5		615.24	6026		652.52	5392.9
599.37	5168.8		615.85	5555.9		653.14	3215.2		653.14	4343.6		618.97	4476.3		618.97	7220.8		618.97	6692.2		611.16	1268.9		617.71	5996.9		649.45	3347.9		649.45	4972.1		653.14	4126.4		653.14	4768.1		615.85	6048.2		653.14	5388.5
599.96	5162.9		616.46	5494.8		653.75	3310.3		653.75	4489.5		619.58	4435.1		619.58	7185.8		619.58	6702.9		611.77	1252		618.33	6015.9		650.07	3349.2		650.07	4996.8		653.75	4114.5		653.75	4702.1		616.46	6019.8		653.75	5352.2
600.55	5141.9		617.07	5386.2		654.36	3225.6		654.36	4416.9		620.19	4386.5		620.19	7190.5		620.19	6639.9		612.38	1273.4		618.94	5962.2		650.68	3313.6		650.68	4889.9		654.36	4009.2		654.36	4759.1		617.07	5993.9		654.36	5275.1
601.14	5159.1		617.68	5303.1		654.97	3204.6		654.97	4363.6		620.8	4381.7		620.8	7111.5		620.8	6585.3		612.99	1252.9		619.55	5882.7		651.29	3337.3		651.29	4975.1		654.97	4004.1		654.97	4670.1		617.68	5923.8		654.97	5248.6
601.73	5201.4		618.3	5263.6		655.59	3189.8		655.59	4371.6		621.41	4330.5		621.41	7002.1		621.41	6582.7		613.6	1239.7		620.17	5842.1		651.91	3268.6		651.91	4821.2		655.59	4037.9		655.59	4726.3		618.3	5890.3		655.59	5165.7
602.32	5211.5		618.91	5181		656.2	3157.2		656.2	4407.5		622.02	4302.5		622.02	6991.3		622.02	6521.3		614.21	1246.9		620.78	5834.5		652.52	3284.5		652.52	4847.4		656.2	4094.3		656.2	4562.9		618.91	5888.9		656.2	5321.5
602.91	5232.3		619.52	5128.8		656.82	3081.8		656.82	4169.3		622.63	4303.6		622.63	6954.4		622.63	6501.6		614.82	1239.2		621.39	5765.7		653.13	3284.8		653.13	4809		656.82	4134.1		656.82	4602.5		619.52	5873.6		656.82	5255.2
603.5	5199.5		620.13	5086.6		657.43	3150.9		657.43	4348.1		623.24	4280.8		623.24	6932.8		623.24	6421.2		615.44	1218.5		622	5752		653.75	3252.7		653.75	5005.9		657.43	4044.5		657.43	4711.1		620.13	5864.9		657.43	5121.5
604.09	5226.8		620.74	4993.5		658.04	3131.8		658.04	4248.6		623.84	4227.4		623.84	6912.4		623.84	6391		616.05	1188.7		622.62	5726.3		654.36	3347.3		654.36	4832.3		658.04	4087.4		658.04	4643.7		620.74	5829.9		658.04	5049.6
604.68	5182.9		621.35	4885.8		658.66	3003.9		658.66	4273.3		624.45	4249.2		624.45	6834.2		624.45	6455.8		616.66	1165		623.23	5734.5		654.97	3212.7		654.97	4758.2		658.66	4050.5		658.66	4633.8		621.35	5811.2		658.66	5051.6
605.27	5127.8		621.96	4807.4		659.27	3045.8		659.27	4191.6		625.06	4196.2		625.06	6789.1		625.06	6405.8		617.27	1186.5		623.84	5646.4		655.59	3299.7		655.59	4797.5		659.27	4071		659.27	4641.9		621.96	5775.2		659.27	4955.5
605.86	5097.1		622.57	4778.7		659.88	3041.4		659.88	4268.1		625.67	4111.7		625.67	6781.2		625.67	6358.5		617.88	1213.3		624.46	5651		656.2	3232.6		656.2	4862.2		659.88	4021		659.88	4666.3		622.57	5760.3		659.88	5038
606.44	5079.4		623.19	4675		660.49	3028.4		660.49	4192.6		626.28	4143.1		626.28	6692.6		626.28	6289		618.49	1200.1		625.07	5625.5		656.81	3230.8		656.81	4921.9		660.49	4073.6		660.49	4641.9		623.19	5716.7		660.49	4983.7
607.03	5039.3		623.8	4627.9		661.11	2913.2		661.11	4050.6		626.89	4131.7		626.89	6637.6		626.89	6227.9		619.1	1148.7		625.68	5571.5		657.43	3237.6		657.43	4893.5		661.11	4076.2		661.11	4681.2		623.8	5647.2		661.11	5159.5
607.62	5008.5		624.41	4629.4		661.72	2950.1		661.72	4148		627.5	4049.8		627.5	6667.5		627.5	6159.7		619.72	1163.5		626.3	5539.6		658.04	3356.2		658.04	4868.9		661.72	4100.2		661.72	4624		624.41	5648.2		661.72	5014.3
608.21	4991.4		625.02	4582.3		662.33	3012.8		662.33	4155.7		628.11	4157		628.11	6629.6		628.11	6216.5		620.33	1146.7		626.91	5545.3		658.65	3336.2		658.65	4869.5		662.33	4092.2		662.33	4583.2		625.02	5615.4		662.33	5041.4
608.8	4957.7		625.63	4456.5		662.95	2989.7		662.95	4094.1		628.72	4109.2		628.72	6547.9		628.72	6122.3		620.94	1146.6		627.52	5523.6		659.26	3291.4		659.26	4941.5		662.95	4121.9		662.95	4561.1		625.63	5575.8		662.95	4970.2
609.39	4905		626.24	4402.3		663.56	3009.7		663.56	4069.7		629.33	4053.6		629.33	6499.6		629.33	6096.4		621.55	1142.6		628.14	5459.1		659.88	3324.4		659.88	4802.9		663.56	4100.4		663.56	4559.8		626.24	5552.9		663.56	4930.5
609.98	4857		626.85	4357.2		664.17	3025.2		664.17	4051.9		629.94	3977.6		629.94	6367.6		629.94	6097.7		622.16	1167.4		628.75	5444.6		660.49	3322.5		660.49	4805.2		664.17	4077.1		664.17	4602.2		626.85	5475.8		664.17	4803.1
610.57	4829.4		627.46	4325.2		664.78	2996.7		664.78	4238.3		630.55	4084.7		630.55	6371.3		630.55	6094.4		622.77	1151.1		629.36	5429		661.1	3213		661.1	4822		664.78	4039.8		664.78	4611.5		627.46	5522.2		664.78	4934.1
611.16	4803.4		628.08	4289.4		665.4	2892.4		665.4	4094.3		631.16	4027.2		631.16	6354.3		631.16	6051.8		623.39	1143.7		629.97	5402.7		661.72	3192		661.72	4824.9		665.4	4113.3		665.4	4601.4		628.08	5492.7		665.4	4837.1
611.75	4770.5		628.69	4283.6		666.01	2929.7		666.01	4123.3		631.77	4011		631.77	6374.6		631.77	5962.5		624	1110.2		630.59	5368.4		662.33	3243.4		662.33	4866.3		666.01	4116.5		666.01	4670.3		628.69	5482.2		666.01	4872
612.34	4755.7		629.3	4199.9		666.62	2905.4		666.62	4070.2		632.37	4038.5		632.37	6333.5		632.37	5956.2		624.61	1098		631.2	5329.9		662.94	3309.4		662.94	4895.4		666.62	3967.3		666.62	4493.2		629.3	5426.5		666.62	4882.2
612.93	4675.6		629.91	4150.8		667.23	2939.1		667.23	4125.1		632.98	3975.5		632.98	6286.8		632.98	5899.2		625.22	1118.6		631.81	5289.9		663.55	3276.4		663.55	4826.9		667.23	4122.8		667.23	4694.8		629.91	5388.1		667.23	4839.7
613.52	4679.5		630.52	4064.3		667.84	2949.1		667.84	4127.7		633.59	3979.5		633.59	6218.3		633.59	5900.6		625.83	1063		632.43	5250.1		664.17	3315.9		664.17	4800.5		667.84	4044.2		667.84	4562.5		630.52	5395.3		667.84	4831.9
614.11	4567.2		631.13	4038.4		668.45	2812		668.45	4065.4		634.2	3949.8		634.2	6155.4		634.2	5843.3		626.44	1093.6		633.04	5224		664.78	3294.4		664.78	4818		668.45	4140.5		668.45	4633.4		631.13	5304.2		668.45	4706.2
614.7	4558.5		631.74	4002.7		669.07	2824.8		669.07	4036		634.81	3876.7		634.81	6159.3		634.81	5812.2		627.05	1081.1		633.65	5217.3		665.39	3304		665.39	4911.4		669.07	4140.9		669.07	4619.2		631.74	5270.3		669.07	4794.4
615.28	4526.3		632.35	3948.4		669.68	2916.9		669.68	3948.6		635.42	3917.7		635.42	6127		635.42	5737.8		627.67	1117.2		634.27	5202.5		666	3267.6		666	4769.8		669.68	4167.1		669.68	4582.9		632.35	5239.8		669.68	4788.9
615.87	4503.6		632.96	3928.5		670.29	2844.1		670.29	4040.8		636.03	3900.5		636.03	6095.5		636.03	5701.3		628.28	1110.2		634.88	5155		666.61	3186.4		666.61	4822.5		670.29	4050		670.29	4550		632.96	5203.1		670.29	4800
616.46	4464.3		633.58	3875.8		670.9	2854		670.9	3914.8		636.64	3855.7		636.64	6085.4		636.64	5643		628.89	1093.8		635.49	5096.7		667.23	3273.2		667.23	4774.8		670.9	3974		670.9	4608.6		633.58	5182.2		670.9	4813.4
617.05	4406		634.19	3880.7		671.51	2808.4		671.51	4043.4		637.25	3894.5		637.25	6033.8		637.25	5631.3		629.5	1052.2		636.11	5082.6		667.84	3272.7		667.84	4856.6		671.51	4045		671.51	4634.1		634.19	5200.4		671.51	4809.6
617.64	4349.2		634.8	3790.4		672.13	2847.2		672.13	4035		637.86	3882.2		637.86	6014.5		637.86	5628.1		630.11	1064.3		636.72	5072.6		668.45	3207.3		668.45	4823.7		672.13	4054.7		672.13	4618.6		634.8	5140.6		672.13	4658.9
618.23	4341.8		635.41	3751.1		672.42	2811.2		672.42	3981		638.47	3889.7		638.47	5960.8		638.47	5542.7		630.72	1046.5		637.33	5071		668.57	3280.2		668.57	4821.2		672.29	4039.2		672.42	4610.6		635.41	5090.9		672.42	4806.4
618.82	4302.1		636.02	3724.4		673.04	2894.7		673.04	3976.5		639.08	3853.6		639.08	5924.5		639.08	5520		631.33	1027.7		637.94	5045		669.19	3260.8		669.19	4886.2		672.91	4139.7		673.04	4670.6		636.02	5071.2		673.04	4877.9
619.41	4229.1		636.63	3720.6		673.66	2875.2		673.66	3927		639.69	3846.1		639.69	5910.4		639.69	5531.4		631.95	1070.9		638.56	4998.5		669.81	3235.2		669.81	4824.2		673.53	4112.7		673.66	4404.6		636.63	5043.2		673.66	4779.9
620	4211.1		637.24	3692.6		674.29	2866.2		674.29	3945.5		640.3	3813		640.3	5868.2		640.3	5513.4		632.56	1063.9		639.17	4982.2		670.43	3354.3		670.43	4784.2		674.15	4192.7		674.29	4518.6		637.24	4964.2		674.29	4780.4
620.59	4198.5		637.85	3656.3		674.91	2807.2		674.91	3906		640.9	3809.9		640.9	5830.4		640.9	5455		633.17	1036.5		639.78	4969.4		671.05	3266.3		671.05	4787.2		674.77	4094.7		674.91	4540.6		637.85	4944.5		674.91	4855.4
621.18	4152.4		638.47	3666.2		675.53	2865.7		675.53	3855		641.51	3804.5		641.51	5790		641.51	5384.4		633.78	1031.1		640.4	4944.4		671.67	3352.3		671.67	4854.2		675.39	3994.7		675.53	4726.6		638.47	4893.4		675.53	4889.4
621.77	4100		639.08	3642.7		676.15	2845.2		676.15	3893		642.12	3771.3		642.12	5749		642.12	5338.5		634.39	1012		641.01	4931.7		672.29	3268.2		672.29	4814.2		676.01	4118.2		676.15	4695.6		639.08	4906.2		676.15	4747.9
622.36	4068.5		639.69	3611.7		676.77	2903.7		676.77	3942		642.73	3747.2		642.73	5707.9		642.73	5335.5		635	1020.5		641.62	4906.1		672.91	3305.2		672.91	4847.7		676.62	4150.7		676.77	4786.6		639.69	4914.9		676.77	4726.9
622.95	4028		640.3	3530.9		677.39	2885.2		677.39	3992		643.34	3713.8		643.34	5670.7		643.34	5319.2		635.62	1021		642.24	4868.4		673.53	3272.7		673.53	4807.2		677.24	4121.2		677.39	4634.6		640.3	4807.4		677.39	4735.9
623.54	3986.6		640.91	3551.2		678.01	2818.2		678.01	3840		643.95	3709		643.95	5640.8		643.95	5314.2		636.23	1008.9		642.85	4858.2		674.15	3295.7		674.15	4849.7		677.86	4088.2		678.01	4563.6		640.91	4760.9		678.01	4732.9
624.12	3963.6		641.52	3536.6		678.63	2749.7		678.63	3931.5		644.56	3740.2		644.56	5610.1		644.56	5236.6		636.84	1025.4		643.46	4840.2		674.77	3339.7		674.77	4808.2		678.48	4035.7		678.63	4789.6		641.52	4724.8		678.63	4853.4
624.71	3951.2		642.13	3474.7		679.25	2814.2		679.25	3867.5		645.17	3726.4		645.17	5583.4		645.17	5162.6		637.45	1028.7		644.08	4795.2		675.39	3370.2		675.39	4823.2		679.1	4104.7		679.25	4648.6		642.13	4692.9		679.25	4725.4
625.3	3932.5		642.74	3497.9		679.87	2779.7		679.87	3843.5		645.78	3699.6		645.78	5607.4		645.78	5181.4		638.06	1008		644.69	4730.8		676.01	3236.2		676.01	4850.2		679.72	4024.7		679.87	4650.6		642.74	4662.7		679.87	4756.9
625.89	3915.4		643.35	3486.2		680.49	2790.7		680.49	3754.5		646.39	3706.6		646.39	5579.3		646.39	5146.2		638.67	992.54		645.3	4796.3		676.62	3274.7		676.62	4822.7		680.34	4031.7		680.49	4545.6		643.35	4639		680.49	4786.9
626.48	3889.5		643.97	3435.2		681.11	2836.2		681.11	3897		647	3714.1		647	5525.1		647	5131.8		639.28	987.53		645.91	4791.2		677.24	3201.3		677.24	4806.2		680.96	4011.2		681.11	4558.6		643.97	4600.8		681.11	4664.4
627.07	3859.1		644.58	3402.4		681.73	2737.2		681.73	3751		647.61	3702.2		647.61	5520.2		647.61	5139		639.9	990.93		646.53	4702		677.86	3291.3		677.86	4705.2		681.58	4052.7		681.73	4643.6		644.58	4588.7		681.73	4721.4
627.66	3820.9		645.19	3347.6		682.35	2674.2		682.35	3852		648.22	3678.9		648.22	5489.5		648.22	5120.7		640.51	989.99		647.14	4649.7		678.48	3247.3		678.48	4844.2		682.2	4092.2		682.35	4609.6		645.19	4551		682.35	4646.4
628.25	3804.7		645.8	3361.7		682.97	2786.2		682.97	3881		648.83	3639		648.83	5472.2		648.83	5120.1		641.12	998.43		647.75	4712.4		679.1	3281.2		679.1	4728.2		682.82	4081.7		682.97	4689.6		645.8	4521.8		682.97	4725.4
628.84	3789		646.41	3339.2		683.59	2685.7		683.59	3769		649.43	3670.4		649.43	5450		649.43	5069.5		641.73	993.73		648.37	4727.9		679.72	3279.3		679.72	4752.7		683.43	4029.7		683.59	4682.6		646.41	4514.6		683.59	4735.9
629.43	3776.5		647.02	3347.9		684.21	2692.2		684.21	3767		650.04	3673.1		650.04	5381.5		650.04	5016.3		642.34	973		648.98	4702		680.34	3387.3		680.34	4788.2		684.05	4226.7		684.21	4690.6		647.02	4492.8		684.21	4618.9
630.02	3762.8		647.63	3336.5		684.83	2752.2		684.83	3712		650.65	3679.4		650.65	5392		650.65	4993		642.95	987.55		649.59	4626.4		680.96	3358.7		680.96	4857.2		684.67	4120.2		684.83	4594.6		647.63	4449.7		684.83	4725.9
630.61	3749.1		648.24	3294.5		685.45	2708.2		685.45	3730.5		651.26	3654.5		651.26	5381.6		651.26	4964.6		643.57	994.8		650.21	4614.3		681.58	3407.7		681.58	4786.2		685.29	4232.2		685.45	4640.6		648.24	4426.1		685.45	4753.9
631.2	3714.6		648.86	3259.3		686.07	2701.7		686.07	3747.5		651.87	3638.1		651.87	5341.5		651.87	4933.4		644.18	982.79		650.82	4608.4		682.2	3419.3		682.2	4843.2		685.91	4329.7		686.07	4645.6		648.86	4419.4		686.07	4769.4
631.79	3692.4		649.47	3229.9		686.69	2733.2		686.69	3779		652.48	3667.7		652.48	5315.3		652.48	4943.2		644.79	952.32		651.43	4601.5		682.82	3234.3		682.82	4845.7		686.53	4272.7		686.69	4588.6		649.47	4387.5		686.69	4739.9
632.37	3650.5		650.08	3221.8		687.31	2770.2		687.31	3834.5		653.09	3585.8		653.09	5301.8		653.09	4900.9		645.4	971.94		652.05	4560.1		683.43	3396.2		683.43	4921.2		687.15	4364.7		687.31	4624.6		650.08	4343		687.31	4765.9
632.96	3674.3		650.69	3208.8		687.93	2764.7		687.93	3799.5		653.7	3645.7		653.7	5272.1		653.7	4881.5		646.01	979.02		652.66	4521		684.05	3413.8		684.05	4893.7		687.76	4224.2		687.93	4752.6		650.69	4332.5		687.93	4795.9
633.55	3622.9		651.3	3186.3		688.55	2706.2		688.55	3738.5		654.31	3586.6		654.31	5292.6		654.31	4836.6		646.62	974.85		653.27	4549.6		684.67	3381.2		684.67	4906.2		688.38	4104.7		688.55	4861.6		651.3	4261		688.55	4553.9
634.14	3603.4		651.91	3163.9		689.17	2688.7		689.17	3694		654.92	3593.4		654.92	5291.5		654.92	4833.8		647.23	969.73		653.88	4571.2		685.29	3470.2		685.29	4905.2		689	4216.2		689.17	4812.6		651.91	4240.8		689.17	4787.9
634.73	3609.5		652.52	3130.2		689.79	2765.7		689.79	3712		655.53	3594.1		655.53	5260.7		655.53	4784.6		647.85	931.98		654.5	4556.9		685.91	3438.8		685.91	4992.7		689.62	4287.7		689.79	4710.6		652.52	4257.1		689.79	4822.9
635.32	3610		653.13	3150.4		690.4	2742.2		690.4	3677.5		656.14	3617		656.14	5278.8		656.14	4874.8		648.46	952.37		655.11	4538.8		686.53	3404.7		686.53	4969.2		690.24	4186.7		690.4	4735.6		653.13	4230.3		690.4	4789.4
635.91	3584.6		653.74	3202.7		691.02	2792.2		691.02	3783		656.75	3605.3		656.75	5202.1		656.75	4824.3		649.07	965.45		655.72	4505		687.15	3448.3		687.15	4979.2		690.85	4237.7		691.02	4673.6		653.74	4190.9		691.02	4774.4
636.5	3564.2		654.36	3129		691.64	2742.7		691.64	3740		657.36	3601.8		657.36	5199.6		657.36	4775.7		649.68	967.11		656.34	4508.6		687.76	3478.2		687.76	4941.2		691.47	4380.2		691.64	4795.6		654.36	4191.5		691.64	4682.9
637.09	3559		654.97	3094.5		692.26	2807.2		692.26	3757		657.96	3606.4		657.96	5235.2		657.96	4792.9		650.29	962.27		656.95	4507.4		688.38	3428.2		688.38	4922.7		692.09	4150.2		692.26	4732.6		654.97	4161.3		692.26	4769.9
637.68	3525.4		655.58	3108.2		692.88	2751.7		692.88	3714		658.57	3621.7		658.57	5081.5		658.57	4780.4		650.9	958.26		657.56	4577.9		689	3484.8		689	4998.2		692.71	4146.7		692.88	4727.6		655.58	4134		692.88	4824.4
638.27	3528		656.19	3070.5		693.5	2727.7		693.5	3751		659.18	3572.7		659.18	5239.9		659.18	4799.8		651.51	970.24		658.18	4553.1		689.62	3459.2		689.62	4840.2		693.33	4290.2		693.5	4715.6		656.19	4142.4		693.5	4816.9
638.86	3531		656.8	3066.8		694.12	2673.7		694.12	3593		659.79	3650.6		659.79	5190.6		659.79	4755.2		652.13	947.11		658.79	4494.2		690.24	3462.7		690.24	4965.7		693.94	4184.2		694.12	4866.6		656.8	4134.9		694.12	4788.4
639.45	3501		657.41	3080.1		694.74	2760.7		694.74	3627.5		660.4	3572.9		660.4	5203.4		660.4	4744.4		652.74	954.95		659.4	4528		690.85	3458.2		690.85	4923.7		694.56	4234.7		694.74	4652.6		657.41	4062.5		694.74	4745.4
640.04	3497.2		658.02	3077.5		695.36	2728.2		695.36	3681.5		661.01	3603.1		661.01	5228.2		661.01	4716.8		653.35	940.7		660.02	4522.9		691.47	3535.2		691.47	4928.2		695.18	4324.2		695.36	4755.6		658.02	4085.8		695.36	4819.9
640.63	3502.4		658.63	3008.3		695.97	2729.7		695.97	3746		661.62	3596.3		661.62	5110.2		661.62	4677.5		653.96	931.26		660.63	4444.6		692.09	3462.2		692.09	5001.7		695.8	4255.2		695.97	4817.6		658.63	4101.1		695.97	4642.9
641.21	3448.7		659.25	3035.5		696.59	2685.2		696.59	3675.5		662.23	3580.9		662.23	5169.7		662.23	4697		654.57	936.36		661.24	4453.1		692.71	3504.3		692.71	4936.7		696.41	4285.7		696.59	4853.6		659.25	4069		696.59	4768.9
641.8	3432.9		659.86	3044		697.21	2706.2		697.21	3765		662.84	3554.8		662.84	5155.3		662.84	4742.1		655.18	940.85		661.85	4465.2		693.33	3438.2		693.33	4976.2		697.03	4309.2		697.21	4843.6		659.86	4003.5		697.21	4783.9
642.39	3413.1		660.47	2997.4		697.83	2708.7		697.83	3674		663.45	3569.5		663.45	5148.3		663.45	4669.6		655.8	955.97		662.47	4450.2		693.94	3465.2		693.94	4914.7		697.65	4308.7		697.83	4791.6		660.47	4040.5		697.83	4531.9
642.98	3426.3		661.08	2999.4		698.45	2643.7		698.45	3620		664.06	3594.5		664.06	5166.4		664.06	4625		656.41	953.45		663.08	4454		694.56	3436.2		694.56	4975.2		698.27	4415.7		698.45	4852.6		661.08	4054		698.45	4823.4
643.57	3422.9		661.69	2981.4		699.07	2694.2		699.07	3662		664.67	3577.4		664.67	5128.6		664.67	4666.8		657.02	942.33		663.69	4512.9		695.18	3548.3		695.18	4970.2		698.88	4317.2		699.07	4882.6		661.69	4044.6		699.07	4773.9
644.16	3440.1		662.3	2998.2		699.68	2731.7		699.68	3661		665.28	3552		665.28	5214.7		665.28	4674.8		657.63	951.7		664.31	4493.8		695.8	3541.8		695.8	4927.7		699.5	4396.2		699.68	4692.6		662.3	3979.7		699.68	4820.4
644.75	3405.2		662.91	2957.3		700.3	2762.7		700.3	3654		665.89	3558.3		665.89	5170.1		665.89	4644.6		658.24	966.18		664.92	4508.9		696.41	3497.3		696.41	4975.2		700.12	4344.7		700.3	4831.6		662.91	3948.3		700.3	4758.9
645.34	3408.6		663.52	2927.2		700.92	2794.7		700.92	3715		666.49	3594.1		666.49	5136.8		666.49	4661.8		658.85	955.45		665.53	4484.4		697.03	3517.2		697.03	5030.7		700.73	4430.7		700.92	4762.6		663.52	3961.9		700.92	4770.9
645.93	3374.3		664.13	2919.1		701.54	2666.2		701.54	3706		667.1	3585.7		667.1	5144.6		667.1	4700.9		659.46	956.16		666.15	4492.9		697.65	3492.2		697.65	4853.2		701.35	4361.2		701.54	4834.6		664.13	3975.8		701.54	4736.9
646.52	3359.4		664.75	2935.8		702.16	2654.2		702.16	3721.5		667.71	3580.3		667.71	5175.9		667.71	4686.8		660.08	951.06		666.76	4496.5		698.27	3482.3		698.27	4985.2		701.97	4359.7		702.16	4839.6		664.75	3960.4		702.16	4747.4
647.11	3368.8		665.36	2920.5		702.77	2672.2		702.77	3661.5		668.32	3570.2		668.32	5175.8		668.32	4696.9		660.69	941.04		667.37	4467.6		698.88	3458.2		698.88	4906.2		702.59	4287.7		702.77	4761.6		665.36	3942.9		702.77	4734.9
647.7	3350		665.97	2895.9		703.39	2670.2		703.39	3568		668.93	3545.9		668.93	5113.2		668.93	4683.9		661.3	941.87		667.99	4507.9		699.5	3559.8		699.5	5054.7		703.2	4346.7		703.39	4891.6		665.97	3958		703.39	4758.4
648.29	3334.1		666.58	2913.2		704.01	2564.2		704.01	3587		669.54	3562.3		669.54	5174.5		669.54	4679.5		661.91	956.19		668.6	4501		700.12	3527.7		700.12	5011.2		703.82	4339.7		704.01	4771.6		666.58	3956.5		704.01	4668.9
648.88	3328.3		667.19	2916.2		704.63	2657.2		704.63	3618		670.15	3549.2		670.15	5232.5		670.15	4669		662.52	954.46		669.21	4508.4		700.73	3548.7		700.73	5048.7		704.44	4394.7		704.63	4829.6		667.19	3998.3		704.63	4703.9
649.47	3329.3		667.8	2887.2		705.24	2712.2		705.24	3680.5		670.76	3550.4		670.76	5182		670.76	4672.4		663.13	947.21		669.82	4546.1		701.35	3542.3		701.35	5006.2		705.05	4315.7		705.24	4750.6		667.8	3978.6		705.24	4676.4
650.05	3337.2		668.41	2905.7		705.86	2748.7		705.86	3678		671.37	3585.6		671.37	5165.3		671.37	4657.6		663.74	959.9		670.44	4548.2		701.97	3518.7		701.97	5018.7		705.67	4323.2		705.86	4852.6		668.41	3962.7		705.86	4530.9
650.64	3336.2		669.02	2907.6		706.48	2735.2		706.48	3597.5		671.98	3591.7		671.98	5186.3		671.98	4664.1		664.36	967.29		671.05	4558.2		702.59	3513.3		702.59	5093.2		706.29	4425.7		706.48	4888.6		669.02	3950.8		706.48	4675.9
651.23	3303.3		669.64	2882.5		707.1	2629.2		707.1	3684		672.59	3546.3		672.59	5218.9		672.59	4687.1		664.97	974.9		671.66	4536.6		703.2	3495.2		703.2	4959.2		706.9	4276.2		707.1	4807.6		669.64	3926.4		707.1	4715.9
651.82	3279		670.25	2845.3		707.72	2669.2		707.72	3598		673.2	3567.1		673.2	5213.1		673.2	4709.3		665.58	985.27		672.28	4539.6		703.82	3601.7		703.82	4938.2		707.52	4272.7		707.72	4942.6		670.25	3951		707.72	4681.4
652.41	3313.5		670.86	2851.5		708.33	2704.2		708.33	3604.5		673.81	3612.3		673.81	5211.5		673.81	4673.7		666.19	971.04		672.89	4545.5		704.44	3520.7		704.44	5062.2		708.14	4435.2		708.33	4930.6		670.86	3951.7		708.33	4755.9
653	3309.6		671.47	2881.9		708.95	2712.2		708.95	3714		674.42	3568.1		674.42	5214.6		674.42	4678.2		666.8	953.92		673.5	4541.9		705.05	3584.2		705.05	4885.2		708.75	4382.7		708.95	4972.6		671.47	3944.5		708.95	4809.9
653.59	3272.4		672.08	2871.9		709.57	2785.7		709.57	3703		675.02	3539.6		675.02	5210.2		675.02	4717.2		667.41	959.3		674.12	4574.1		705.67	3572.3		705.67	5057.7		709.37	4339.7		709.57	4846.6		672.08	3931.2		709.57	4660.9
654.18	3269.6		672.69	2863.2		710.18	2703.2		710.18	3713.5		675.63	3584.1		675.63	5265.1		675.63	4661.8		668.03	959.78		674.73	4574.9		706.29	3510.2		706.29	5060.2		709.98	4396.2		710.18	5101.6		672.69	3930.6		710.18	4691.4
654.77	3248.6		673.3	2859.9		710.8	2750.2		710.8	3705		676.24	3633.5		676.24	5269		676.24	4643.8		668.64	955.61		675.34	4547.2		706.9	3557.3		706.9	5095.2		710.6	4403.7		710.8	4966.6		673.3	3889.7		710.8	4652.4
655.36	3252.5		673.91	2855.4		711.42	2635.7		711.42	3694		676.85	3620.9		676.85	5264.5		676.85	4662.2		669.25	965.48		675.96	4570.7		707.52	3560.7		707.52	5030.2		711.22	4484.7		711.42	4949.6		673.91	3845.9		711.42	4696.9
655.95	3222.5		674.53	2846.8		712.04	2703.2		712.04	3634.5		677.46	3567.8		677.46	5260.1		677.46	4691.6		669.86	967.32		676.57	4584.3		708.14	3554.3		708.14	5047.2		711.83	4350.2		712.04	4856.6		674.53	3895.5		712.04	4760.4
656.54	3272.9		675.14	2838.8		712.65	2665.7		712.65	3637		678.07	3525.2		678.07	5202.3		678.07	4732.3		670.47	962.12		677.18	4570		708.75	3479.3		708.75	5035.7		712.45	4329.7		712.65	4755.6		675.14	3950.9		712.65	4715.4
657.13	3255.3		675.75	2840.5		713.27	2776.2		713.27	3681		678.68	3513		678.68	5210.4		678.68	4726.5		671.08	988.88		677.79	4584.9		709.37	3555.2		709.37	5038.7		713.06	4389.7		713.27	4889.2		675.75	3941.7		713.27	4757.4
657.72	3227.4		676.36	2827.4		713.89	2799.2		713.89	3680		679.29	3513.7		679.29	5259.8		679.29	4705.3		671.69	990.79		678.41	4622.2		709.98	3592.2		709.98	5024.2		713.68	4324.7		713.89	4946.6		676.36	3932.5		713.89	4751.4
658.3	3237.2		676.97	2815.1		714.51	2751.7		714.51	3642		679.9	3533.5		679.9	5281.1		679.9	4705.8		672.31	991.11		679.02	4597.5		710.6	3559.2		710.6	5058.2		714.3	4446.2		714.51	4882.6		676.97	3958.4		714.51	4638.9
658.89	3251.6		677.58	2810		715.12	2845.7		715.12	3747		680.51	3530		680.51	5301.8		680.51	4659.4		672.92	988.25		679.63	4571		711.22	3581.2		711.22	5143.7		714.91	4374.7		715.12	4825.6		677.58	3945.7		715.12	4718.9
659.48	3241.3		678.19	2785.7		715.74	2705.2		715.74	3524		681.12	3557.1		681.12	5280.8		681.12	4714.6		673.53	954.83		680.25	4614.7		711.83	3511.2		711.83	4977.2		715.53	4492.7		715.74	4965.6		678.19	3931.7		715.74	4625.4
660.07	3217.1		678.8	2778.6		716.35	2803.7		716.35	3701.5		681.73	3582.4		681.73	5252.3		681.73	4755.9		674.14	978.6		680.86	4615.8		712.45	3538.8		712.45	4982.2		716.14	4479.7		716.35	5009.6		678.8	3947.7		716.35	4704.9
660.66	3192.7		679.41	2808.8		716.97	2783.2		716.97	3718		682.34	3560.5		682.34	5285.4		682.34	4787.2		674.75	988.55		681.47	4597.6		713.06	3448.3		713.06	5019.7		716.76	4392.2		716.97	4897.6		679.41	3910.1		716.97	4647.9
661.25	3208.3		680.03	2803.3		717.59	2714.2		717.59	3604		682.95	3529.8		682.95	5301.8		682.95	4781.9		675.36	980.16		682.09	4612.1		713.68	3519.3		713.68	5099.2		717.37	4356.7		717.59	4921.6		680.03	3915.1		717.59	4623.9
661.84	3229.6		680.64	2790		718.2	2772.2		718.2	3534.5		683.55	3586.5		683.55	5308.1		683.55	4744.4		675.97	973.27		682.7	4595.2		714.3	3507.3		714.3	4998.2		717.99	4353.7		718.2	4911.6		680.64	3899.9		718.2	4554.4
662.43	3225.8		681.25	2781.4		718.82	2733.7		718.82	3650.3		684.16	3540.8		684.16	5331.8		684.16	4739.2		676.59	998.34		683.31	4615.1		714.91	3585.2		714.91	5104.2		718.6	4436.2		718.82	4866.6		681.25	3922.7		718.82	4576.9
663.02	3219.1		681.86	2810.3		719.44	2737.2		719.44	3678		684.77	3521		684.77	5419.5		684.77	4745.3		677.2	997.45		683.93	4689.8		715.53	3440.2		715.53	5064.2		719.22	4340.2		719.44	4938.6		681.86	3935.3		719.44	4634.4
663.61	3206.6		682.47	2788.5		720.05	2729.2		720.05	3612.5		685.38	3586.3		685.38	5364.5		685.38	4729.5		677.81	991.88		684.54	4676.9		716.14	3462.2		716.14	5000.2		719.83	4385.2		720.05	4808.6		682.47	3940.9		720.05	4603.4
664.2	3209.7		683.08	2762.7		720.67	2699.7		720.67	3695		685.99	3546.3		685.99	5311		685.99	4717.8		678.42	990.68		685.15	4642.1		716.76	3517.7		716.76	5037.2		720.45	4352.7		720.67	4927.6		683.08	3977.2		720.67	4583.9
664.79	3201.5		683.69	2750.3		721.29	2718.2		721.29	3654.9		686.6	3540.2		686.6	5342.1		686.6	4728.8		679.03	991.88		685.76	4655		717.37	3551.7		717.37	4957.2		721.06	4384.7		721.29	4964.6		683.69	3964.2		721.29	4663.4
665.38	3194.2		684.3	2768		721.9	2780.2		721.9	3652.4		687.21	3569		687.21	5326.6		687.21	4780.5		679.64	1028.1		686.38	4658.7		717.99	3436.2		717.99	5008.2		721.68	4444.2		721.9	4862.6		684.3	3939.5		721.9	4621.9
665.97	3155.7		684.92	2735.2		722.52	2785.2		722.52	3660.5		687.82	3468.4		687.82	5309.5		687.82	4787		680.26	991.99		686.99	4716.5		718.6	3515.7		718.6	5085.2		722.29	4359.7		722.52	4722.6		684.92	3948.9		722.52	4639.9
666.56	3173.5		685.53	2740.4		723.13	2701.2		723.13	3687		688.43	3518.1		688.43	5394.1		688.43	4790.1		680.87	987.47		687.6	4716.5		719.22	3544.8		719.22	5081.2		722.91	4371.2		723.13	4850.6		685.53	3927.7		723.13	4629.9
667.14	3130.3		686.14	2737		723.75	2782.2		723.75	3704.5		689.04	3568		689.04	5427.9		689.04	4795.9		681.48	1011.9		688.22	4690.8		719.83	3528.7		719.83	5055.2		723.52	4199.7		723.75	4825.6		686.14	3952.5		723.75	4604.4
667.73	3163.6		686.75	2747.3		724.36	2811.2		724.36	3697		689.65	3489.9		689.65	5396.6		689.65	4750.4		682.09	996.88		688.83	4712.7		720.45	3578.2		720.45	5055.7		724.14	4400.2		724.36	4893.6		686.75	3951.8		724.36	4563.9
668.32	3172		687.36	2658.8		724.98	2757.2		724.98	3735		690.26	3556.3		690.26	5363.1		690.26	4620.7		682.7	986.37		689.44	4699.2		721.06	3571.2		721.06	5074.7		724.75	4320.7		724.98	5055.6		687.36	3963.5		724.98	4637.9
668.91	3179.9		687.97	2731.7		725.6	2818.7		725.6	3763.5		690.87	3544.1		690.87	5475.2		690.87	4708.3		683.31	1023.2		690.06	4701.6		721.68	3513.8		721.68	5087.2		725.37	4374.7		725.6	4828.6		687.97	3939.2		725.6	4545.4
669.5	3171.9		688.58	2742.8		726.21	2778.2		726.21	3651		691.48	3497.6		691.48	5267.2		691.48	4811.1		683.92	1019.5		690.67	4740.9		722.29	3456.2		722.29	5103.2		725.98	4428.7		726.21	4964.6		688.58	3943.2		726.21	4608.4
670.09	3160.6		689.19	2751.8		726.83	2774.7		726.83	3680		692.08	3495.2		692.08	5401.5		692.08	4714.1		684.54	1011.4		691.28	4706.7		722.91	3505.2		722.91	4977.2		726.6	4352.2		726.83	4844.6		689.19	3942.6		726.83	4543.9
670.68	3168.2		689.8	2777.9		727.44	2821.2		727.44	3595		692.69	3538.7		692.69	5374.2		692.69	4762.4		685.15	1030.9		691.9	4711.5		723.52	3527.7		723.52	4985.2		727.21	4281.7		727.44	4857.6		689.8	3986.7		727.44	4549.9
671.27	3116.3		690.42	2767.5		728.06	2680.2		728.06	3705		693.3	3457.8		693.3	5425.1		693.3	4743.8		685.76	1015.8		692.51	4716.3		724.14	3457.3		724.14	4967.7		727.83	4390.2		728.06	4796.6		690.42	3985.6		728.06	4606.4
671.86	3111.3		691.03	2765.3		728.67	2792.2		728.67	3774		693.91	3433.3		693.91	5418.3		693.91	4774.2		686.37	1026.7		693.12	4715.9		724.75	3495.2		724.75	4972.2		728.44	4420.2		728.67	4799.6		691.03	3944.1		728.67	4348.9
672.45	3137.4		691.64	2738.6		729.29	2798.7		729.29	3660		694.52	3468.9		694.52	5309.6		694.52	4716.5		686.98	1034.5		693.73	4731.5		725.37	3448.3		725.37	5050.2		729.05	4389.2		729.29	4766.6		691.64	4010.9		729.29	4391.9
673.04	3164.4		692.25	2729.7		729.9	2766.2		729.9	3738.5		695.13	3396.8		695.13	5480.1		695.13	4756.7		687.59	1048.5		694.35	4752.4		725.98	3463.2		725.98	5061.2		729.67	4324.7		729.9	4962.6		692.25	3923.3		729.9	4510.9
673.63	3155.8		692.86	2720.4		730.52	2749.7		730.52	3609		695.74	3497.1		695.74	5331.9		695.74	4772.1		688.21	1023.6		694.96	4762.2		726.6	3493.2		726.6	5027.2		730.28	4420.7		730.52	4820.6		692.86	4005.9		730.52	4541.4
674.22	3102.8		693.47	2745.9		731.13	2781.2		731.13	3671.5		696.35	3494.4		696.35	5400.5		696.35	4716.3		688.82	1045.6		695.57	4755.6		727.21	3389.2		727.21	5051.2		730.9	4399.7		731.13	4799.6		693.47	3974		731.13	4547.4
674.81	3107.7		694.08	2722.7		731.75	2763.7		731.75	3673		696.96	3444.6		696.96	5358.8		696.96	4755.6		689.43	1050.3		696.19	4766.9		727.83	3468.2		727.83	5015.2		731.51	4318.2		731.75	4859.6		694.08	3961.5		731.75	4508.9
675.4	3128.6		694.69	2677.1		732.37	2831.7		732.37	3660.5		697.57	3465.6		697.57	5383.2		697.57	4792.8		690.04	981.62		696.8	4779.3		728.44	3533.7		728.44	5120.7		732.13	4368.2		732.37	4970.6		694.69	3976.7		732.37	4387.9
675.98	3097.2		695.31	2740.8		732.98	2834.2		732.98	3665		698.18	3533.4		698.18	5386.2		698.18	4758.1		690.65	1015.8		697.41	4819		729.05	3489.7		729.05	5007.7		732.74	4377.7		732.98	4743.6		695.31	4012.5		732.98	4503.4
676.57	3111.4		695.92	2672.5		733.6	2864.7		733.6	3716		698.79	3536.2		698.79	5432		698.79	4813.9		691.26	1045.3		698.03	4782.4		729.67	3429.3		729.67	4912.2		733.35	4299.7		733.6	4911.6		695.92	3998.3		733.6	4370.9
677.16	3122		696.53	2728.2		734.21	2814.2		734.21	3645		699.4	3469.5		699.4	5466.3		699.4	4829.9		691.87	1033.2		698.64	4746		730.28	3450.2		730.28	5051.7		733.97	4204.7		734.21	4780.6		696.53	4000.2		734.21	4438.9
677.75	3121.4		697.14	2682.8		734.83	2787.2		734.83	3636		700.01	3497.6		700.01	5429.8		700.01	4824.9		692.49	1048.6		699.25	4743.5		730.9	3390.7		730.9	4961.2		734.58	4348.2		734.83	4757.6		697.14	4033.7		734.83	4444.9
678.34	3096.2		697.75	2699.7		735.44	2784.7		735.44	3643.5		700.61	3506.4		700.61	5415.6		700.61	4777.2		693.1	1032.9		699.87	4777.4		731.51	3468.2		731.51	4994.7		735.2	4313.7		735.44	4734.6		697.75	4008.4		735.44	4357.4
678.93	3138.8		698.36	2712.2		736.05	2739.2		736.05	3645.5		701.22	3482.2		701.22	5371.1		701.22	4714.4		693.71	1013.6		700.48	4759.1		732.13	3415.2		732.13	4993.7		735.81	4338.7		736.05	4792.6		698.36	3995.6		736.05	4352.4
679.52	3073.3		698.97	2720.5		736.67	2725.2		736.67	3687		701.83	3390.1		701.83	5426.5		701.83	4717.2		694.32	1013.4		701.09	4749.5		732.74	3444.3		732.74	5010.7		736.42	4265.2		736.67	4752.6		698.97	3984.5		736.67	4282.4
680.11	3112.1		699.58	2725		737.28	2753.7		737.28	3587		702.44	3431.2		702.44	5440.7		702.44	4695.8		694.93	1020.2		701.7	4731		733.35	3475.2		733.35	4968.7		737.03	4161.7		737.28	4660.6		699.58	4039.2		737.28	4375.4
680.7	3089.2		700.19	2690.6		737.9	2861.2		737.9	3625		703.05	3501.6		703.05	5391.7		703.05	4777		695.54	1031.8		702.32	4742.7		733.97	3427.7		733.97	5091.7		737.65	4320.2		737.9	4709.6		700.19	4008.4		737.9	4338.9
681.29	3123		700.81	2699.6		738.51	2848.2		738.51	3743		703.66	3512		703.66	5412.8		703.66	4779.2		696.15	1051.1		702.93	4797.7		734.58	3483.2		734.58	4951.2		738.26	4264.2		738.51	4662.6		700.81	4017.9		738.51	4389.4
681.88	3119.3		701.42	2701.7		739.13	2944.2		739.13	3578.5		704.27	3459.9		704.27	5432.1		704.27	4687.8		696.77	1041.5		703.54	4782.9		735.2	3393.7		735.2	5064.2		738.87	4244.7		739.13	4702.6		701.42	3997.5		739.13	4276.9
682.47	3089.3		702.03	2694.2		739.74	2841.7		739.74	3637.5		704.88	3467.9		704.88	5457		704.88	4755.5		697.38	1039.7		704.16	4766.4		735.81	3340.2		735.81	4951.2		739.49	4306.7		739.74	4645.6		702.03	3977		739.74	4221.4
683.06	3127		702.64	2732		740.36	2845.7		740.36	3593		705.49	3467.7		705.49	5432.1		705.49	4816.2		697.99	1045.3		704.77	4776.6		736.42	3387.3		736.42	4921.2		740.1	4250.2		740.36	4818.6		702.64	4003		740.36	4305.4
683.65	3141		703.25	2658.8		740.97	2763.2		740.97	3606.5		706.1	3453.7		706.1	5407.1		706.1	4731.8		698.6	1057.6		705.38	4733.6		737.03	3401.7		737.03	4846.2		740.72	4174.7		740.97	4695.6		703.25	3968.1		740.97	4209.9
684.23	3114.6		703.86	2678.1		741.59	2748.2		741.59	3604		706.71	3455		706.71	5340.3		706.71	4714.1		699.21	1041.1		706	4764.2		737.65	3337.7		737.65	4919.2		741.33	4128.7		741.59	4706.6		703.86	4001.8		741.59	4077.9
684.82	3108.3		704.47	2702.3		742.2	2853.7		742.2	3562		707.32	3443.7		707.32	5314.5		707.32	4696.2		699.82	1038.3		706.61	4767.6		738.26	3301.3		738.26	4853.7		741.94	4073.7		742.2	4534.6		704.47	3972.8		742.2	4155.9
685.41	3115.4		705.08	2707.5		742.81	2802.7		742.81	3652.5		707.93	3496.3		707.93	5341.6		707.93	4685.3		700.44	1023.5		707.22	4814.7		738.87	3302.7		738.87	4894.7		742.55	4039.2		742.81	4452.6		705.08	4019		742.81	4139.9
686	3117.3		705.7	2665.6		743.43	2777.2		743.43	3561.5		708.54	3460.9		708.54	5350.5		708.54	4754.8		701.05	1025.1		707.84	4739.2		739.49	3367.2		739.49	4849.2		743.16	3934.7		743.43	4480.6		705.7	4026.2		743.43	4085.4
686.59	3120.5		706.31	2672.3		744.04	2837.2		744.04	3512		709.14	3408.4		709.14	5364.3		709.14	4757.4		701.66	1043.8		708.45	4738.6		740.1	3285.2		740.1	4913.7		743.78	3993.7		744.04	4558.6		706.31	4007.1		744.04	4026.9
687.18	3105.6		706.92	2697.3		744.65	2767.7		744.65	3599		709.75	3475.5		709.75	5358.4		709.75	4762.4		702.27	1037		709.06	4736.7		740.72	3291.3		740.72	4703.2		744.39	3947.7		744.65	4615.6		706.92	3995.6		744.65	4196.9
687.77	3094.3		707.53	2676.6		745.27	2754.2		745.27	3610		710.36	3449.3		710.36	5349.8		710.36	4729.5		702.88	1030.1		709.67	4776.6		741.33	3248.7		741.33	4787.2		745.01	4067.7		745.27	4528.6		707.53	3971.8		745.27	3992.9
688.36	3133.8		708.14	2680.9		745.88	2772.2		745.88	3508.5		710.97	3443.1		710.97	5375.2		710.97	4755.3		703.49	1037.3		710.29	4786.1		741.94	3238.2		741.94	4804.7		745.62	4076.7		745.88	4601.6		708.14	3989.5		745.88	4038.4
688.95	3117.6		708.75	2715		746.5	2812.2		746.5	3612.5		711.58	3478.3		711.58	5389.3		711.58	4745.4		704.1	1031.3		710.9	4791.2		742.55	3256.2		742.55	4770.2		746.23	4050.7		746.5	4587.6		708.75	3990.2		746.5	4114.4
689.54	3122.8		709.36	2703		747.11	2905.2		747.11	3678		712.19	3455.9		712.19	5383.8		712.19	4689		704.72	1016.2		711.51	4794.8		743.16	3257.3		743.16	4707.2		746.84	4073.7		747.11	4554.6		709.36	4005.9		747.11	4115.9
690.13	3091.7		709.97	2687.7		747.72	2891.2		747.72	3631.5		712.8	3452.5		712.8	5389.8		712.8	4689.1		705.33	1029.3		712.13	4716.6		743.78	3177.2		743.78	4687.2		747.46	4106.7		747.72	4615.6		709.97	3997.3		747.72	4103.4
690.72	3102.8		710.58	2690.3		748.34	2902.2		748.34	3686		713.41	3456.5		713.41	5427.1		713.41	4693.1		705.94	1058.3		712.74	4748.1		744.39	3256.2		744.39	4794.2		748.07	4210.2		748.34	4683.6		710.58	3974.4		748.34	4025.4
691.31	3072.5		711.2	2699.7		748.95	2883.2		748.95	3651.5		714.02	3446.4		714.02	5386.9		714.02	4716.5		706.55	1061.3		713.35	4767.4		745.01	3241.2		745.01	4727.2		748.68	4067.7		748.95	4677.6		711.2	3967.3		748.95	4146.4
691.9	3126.3		711.81	2692.1		749.56	2908.7		749.56	3723		714.63	3416.9		714.63	5219.8		714.63	4721.7		707.16	1044.5		713.97	4709		745.62	3276.2		745.62	4830.2		749.29	4066.7		749.56	4821.6		711.81	3963.6		749.56	4169.9
692.49	3091.9		712.42	2701		750.18	2913.2		750.18	3727		715.24	3456.8		715.24	5232.1		715.24	4681.7		707.77	1026.4		714.58	4674.1		746.23	3367.2		746.23	4796.2		749.9	4008.7		750.18	4628.6		712.42	3964.5		750.18	4199.9
693.07	3071.5		713.03	2713.5		750.79	2969.2		750.79	3664.5		715.85	3467.2		715.85	5375.3		715.85	4662.1		708.38	1020.1		715.19	4744.7		746.84	3309.2		746.84	4826.2		750.52	4101.7		750.79	4624.6		713.03	3958		750.79	4046.9
693.66	3069.5		713.64	2715.9		751.4	2979.2		751.4	3699.5		716.46	3397.9		716.46	5346.9		716.46	4668.7		709	1027		715.81	4746.4		747.46	3305.2		747.46	4883.2		751.13	3994.7		751.4	4425.6		713.64	3959.2		751.4	3948.9
694.25	3095.8		714.25	2706		752.02	3007.7		752.02	3723		717.07	3431.7		717.07	5319.1		717.07	4651.6		709.61	1027.9		716.42	4681.7		748.07	3242.7		748.07	4932.2		751.74	4040.2		752.02	4608.6		714.25	3901.5		752.02	4019.4
694.84	3087.2		714.86	2696.4		752.63	2939.2		752.63	3720		717.67	3490.2		717.67	5346.6		717.67	4684.4		710.22	1023		717.03	4714.9		748.68	3315.2		748.68	4846.2		752.35	4039.7		752.63	4624.6		714.86	3926.1		752.63	4003.4
695.43	3116.4		715.47	2685.5		753.24	2961.2		753.24	3769		718.28	3499.1		718.28	5321.7		718.28	4734.2		710.83	1018.3		717.64	4688.8		749.29	3187.7		749.29	4831.2		752.97	4084.7		753.24	4525.6		715.47	3967.9		753.24	3972.9
696.02	3132.9		716.09	2679.1		753.86	2979.2		753.86	3623		718.89	3458		718.89	5295.5		718.89	4704.3		711.44	1028.2		718.26	4697.1		749.9	3172.3		749.9	4803.7		753.58	3987.7		753.86	4598.6		716.09	3967.6		753.86	4067.4
696.61	3085.6		716.7	2692.7		754.47	2990.2		754.47	3608		719.5	3429.3		719.5	5281.5		719.5	4710.8		712.05	1023.6		718.87	4662.8		750.52	3267.2		750.52	4735.2		754.19	4023.7		754.47	4584.6		716.7	3986.3		754.47	4093.9
697.2	3086.2		717.31	2715.5		755.08	2921.2		755.08	3703		720.11	3425.3		720.11	5295.4		720.11	4690.9		712.67	1009.4		719.48	4662.3		751.13	3220.7		751.13	4759.2		754.8	3966.7		755.08	4578.6		717.31	3987.7		755.08	4036.9
697.79	3121.7		717.92	2721.5		755.69	2997.7		755.69	3710.5		720.72	3434.4		720.72	5294.5		720.72	4665.1		713.28	1009		720.1	4699.8		751.74	3206.8		751.74	4723.2		755.41	3937.7		755.69	4466.6		717.92	3961.1		755.69	4011.4
698.38	3090.1		718.53	2734.8		756.31	2967.7		756.31	3774		721.33	3435.9		721.33	5247.3		721.33	4659.8		713.89	1026.6		720.71	4729.7		752.35	3200.2		752.35	4715.7		756.02	3917.7		756.31	4492.6		718.53	3968.2		756.31	3928.9
698.97	3067		719.14	2750.2		756.92	3048.7		756.92	3694.5		721.94	3457.2		721.94	5273.5		721.94	4620.5		714.5	1054.4		721.32	4717.5		752.97	3171.2		752.97	4825.7		756.64	3897.2		756.92	4614.6		719.14	3971.7		756.92	3968.4
699.56	3104.2		719.75	2759.8		757.53	3004.2		757.53	3645		722.55	3403.5		722.55	5320.6		722.55	4615.7		715.11	1042.2		721.94	4589.2		753.58	3158.7		753.58	4779.2		757.25	3971.7		757.53	4470.6		719.75	3898.2		757.53	3902.9
700.15	3108.3		720.36	2740.6		758.15	3018.7		758.15	3748		723.16	3415		723.16	5321.9		723.16	4685.9		715.72	1040		722.55	4659.6		754.19	3148.2		754.19	4785.2		757.86	3837.2		758.15	4399.6		720.36	3905.8		758.15	3899.4
700.74	3103.3		720.98	2713.1		758.76	2978.2		758.76	3637		723.77	3426.9		723.77	5303.8		723.77	4657.8		716.33	1034.1		723.16	4650.5		754.8	3098.2		754.8	4732.7		758.47	3857.7		758.76	4514.6		720.98	3906.6		758.76	3971.9
701.33	3076.3		721.59	2709.5		759.37	3039.7		759.37	3629		724.38	3376.4		724.38	5242.2		724.38	4668.3		716.95	1029.4		723.78	4690.2		755.41	3219.3		755.41	4697.2		759.08	3714.2		759.37	4400.6		721.59	3869.4		759.37	3868.9
701.91	3118.6		722.2	2691.7		759.98	3037.2		759.98	3719.5		724.99	3357.6		724.99	5218		724.99	4595		717.56	1016.3		724.39	4681.4		756.02	3122.3		756.02	4681.2		759.69	3801.2		759.98	4227.6		722.2	3907.1		759.98	3783.9
702.5	3118.1		722.81	2711.5		760.59	3104.7		760.59	3760		725.6	3407.9		725.6	5215.1		725.6	4621.5		718.17	997.66		725	4661.1		756.64	3160.2		756.64	4715.2		760.3	3682.7		760.59	4367.2		722.81	3875.4		760.59	3826.9
703.09	3115.7		723.42	2709.2		761.21	3153.7		761.21	3816		726.2	3435.6		726.2	5268.7		726.2	4613.4		718.78	1011.2		725.61	4621.2		757.25	3139.2		757.25	4771.2		760.91	3696.7		761.21	4266.6		723.42	3899		761.21	3760.9
703.68	3130.7		724.03	2690.1		761.82	3170.2		761.82	3718		726.81	3402.7		726.81	5215.8		726.81	4610		719.39	994.92		726.23	4621.3		757.86	3152.7		757.86	4675.2		761.53	3789.2		761.82	4323.6		724.03	3933		761.82	3674.9
704.27	3058.5		724.64	2712.9		762.43	2836.2		762.43	3838		727.42	3398.5		727.42	5123.6		727.42	4605.1		720	993.28		726.84	4562.5		758.47	3172.7		758.47	4548.2		762.14	3871.7		762.43	4390.6		724.64	3890.3		762.43	3788.9
704.86	3125.5		725.25	2749.7		763.04	3179.2		763.04	3836.5		728.03	3389.4		728.03	5121.8		728.03	4655.2		720.61	1004		727.45	4595		759.08	3066.3		759.08	4713.2		762.75	3754.7		763.04	4240.6		725.25	3859.4		763.04	3770.9
705.45	3135.5		725.86	2751.8		763.66	3156.2		763.66	3779		728.64	3386.5		728.64	5163.5		728.64	4591.8		721.23	1005.6		728.07	4593.3		759.69	3107.2		759.69	4578.2		763.36	3733.2		763.66	4211.6		725.86	3880.9		763.66	3806.4
706.04	3148.3		726.48	2739.8		764.27	3242.7		764.27	3803		729.25	3402.9		729.25	5165.9		729.25	4563.1		721.84	998.5		728.68	4615.4		760.3	3121.7		760.3	4627.7		763.97	3693.7		764.27	4302.6		726.48	3887.5		764.27	3723.4
706.63	3131.1		727.09	2703.1		764.88	3095.2		764.88	3829		729.86	3379.9		729.86	5163.6		729.86	4566.6		722.45	982.79		729.29	4581.9		760.91	3154.3		760.91	4633.2		764.58	3712.2		764.88	4271.6		727.09	3890.7		764.88	3696.4
707.22	3121.5		727.7	2717.8		765.49	2874.2		765.49	3704		730.47	3431.8		730.47	5057.8		730.47	4599.2		723.06	992.27		729.91	4618.8		761.53	3064.3		761.53	4622.2		765.19	3703.7		765.49	4274.6		727.7	3898.1		765.49	3579.9
707.81	3095.9		728.31	2776.2		766.1	3225.7		766.1	3796		731.08	3393.9		731.08	5129.4		731.08	4547.8		723.67	989.82		730.52	4563		762.14	3024.2		762.14	4566.2		765.8	3576.7		766.1	4244.6		728.31	3906.6		766.1	3687.4
708.4	3108.5		728.92	2780.3		766.71	3204.2		766.71	3849		731.69	3407.5		731.69	5097.1		731.69	4550.4		724.28	1002.4		731.13	4571		762.75	3048.2		762.75	4589.2		766.41	3687.7		766.71	4206.6		728.92	3891.8		766.71	3666.9
708.99	3132.5		729.53	2800.5		767.33	3277.2		767.33	3843		732.3	3354.4		732.3	5045.4		732.3	4563.9		724.9	1006.3		731.75	4561		763.36	2982.3		763.36	4532.2		767.02	3633.2		767.33	4176.6		729.53	3887.9		767.33	3626.9
709.58	3159.5		730.14	2787.1		767.94	3231.2		767.94	3833		732.91	3350		732.91	5071.4		732.91	4567.5		725.51	1015.1		732.36	4518.1		763.97	3010.7		763.97	4542.2		767.63	3573.7		767.94	4158.6		730.14	3818.9		767.94	3636.9
710.16	3129		730.75	2774.8		768.55	3326.7		768.55	3788		733.52	3380.5		733.52	5052.8		733.52	4548.6		726.12	1001.3		732.97	4535.6		764.58	2993.7		764.58	4455.2		768.24	3558.7		768.55	4139.6		730.75	3842.1		768.55	3469.9
710.75	3105.4		731.37	2780.5		769.16	3176.2		769.16	3844.5		734.13	3329.7		734.13	5023.6		734.13	4530.2		726.73	995.77		733.58	4603.6		765.19	3020.2		765.19	4537.2		768.85	3492.7		769.16	4185.6		731.37	3814.3		769.16	3441.4
711.34	3113		731.98	2808.3		769.77	3274.7		769.77	3853		734.73	3406		734.73	5024.8		734.73	4502.5		727.34	983.88		734.2	4536.7		765.8	3092.3		765.8	4580.2		769.47	3472.7		769.77	4089.6		731.98	3814.4		769.77	3520.4
711.93	3103.9		732.59	2793.2		770.38	3325.7		770.38	3856		735.34	3371.9		735.34	5006.7		735.34	4508.4		727.95	959.23		734.81	4503.8		766.41	2996.2		766.41	4449.2		770.08	3484.7		770.38	4114.6		732.59	3833.7		770.38	3553.9
712.52	3099.9		733.2	2829.8		770.99	3283.7		770.99	3907.5		735.95	3420.4		735.95	5087		735.95	4462.5		728.56	969.64		735.42	4537.6		767.02	2957.7		767.02	4457.2		770.68	3422.7		770.99	4185.6		733.2	3801.6		770.99	3372.9
713.11	3086.8		733.81	2764.6		771.61	3396.7		771.61	3854		736.56	3403.4		736.56	5018.9		736.56	4404.9		729.18	971.56		736.04	4499.5		767.63	3009.8		767.63	4415.7		771.29	3507.7		771.61	4007.6		733.81	3820.1		771.61	3394.9
713.7	3131.1		734.42	2734.7		772.22	3310.2		772.22	3934.5		737.17	3377.9		737.17	5033.5		737.17	4523.1		729.79	967.72		736.65	4501.7		768.24	2903.2		768.24	4501.2		771.91	3528.7		772.22	4094.6		734.42	3816		772.22	3502.4
714.29	3137		735.03	2733.7		772.83	3319.2		772.83	3830		737.78	3356.3		737.78	4923.2		737.78	4411.7		730.4	1006.8		737.26	4472.5		768.85	2956.8		768.85	4358.2		772.51	3359.7		772.83	4077.6		735.03	3781		772.83	3385.4
714.88	3160.9		735.64	2770.6		773.44	3337.2		773.44	3845		738.39	3407.5		738.39	4866.1		738.39	4538.9		731.01	986.58		737.88	4464.1		769.47	3032.3		769.47	4418.7		773.12	3427.2		773.44	4141.6		735.64	3797.8		773.44	3424.9
715.47	3157		736.25	2748.6		774.05	3333.2		774.05	3795		739	3356.3		739	4994.9		739	4472.4		731.62	976.5		738.49	4458.6		770.08	2920.2		770.08	4392.7		773.73	3248.2		774.05	4077.6		736.25	3731.8		774.05	3449.9
716.06	3125.9		736.87	2809		774.66	3372.2		774.66	3857		739.61	3313.8		739.61	4947.8		739.61	4457		732.23	978.28		739.1	4425.2		770.68	2929.2		770.68	4407.2		774.34	3301.7		774.66	3974.6		736.87	3776.9		774.66	3372.9
716.65	3131.3		737.48	2798.3		775.27	3432.2		775.27	3872		740.22	3363.4		740.22	4985.2		740.22	4472.4		732.85	963.49		739.72	4474.7		771.29	2907.7		771.29	4351.7		774.95	3302.2		775.27	4009.6		737.48	3766.4		775.27	3349.4
717.24	3143.5		738.09	2796.7		775.88	3458.7		775.88	3959		740.83	3356.6		740.83	4981.3		740.83	4430.1		733.46	931.14		740.33	4443.2		771.91	2916.3		771.91	4268.2		775.56	3185.7		775.88	3908.6		738.09	3740.3		775.88	3348.9
717.83	3125.2		738.7	2818.6		776.49	3464.7		776.49	3893		741.44	3379.6		741.44	4940.8		741.44	4321.4		734.07	978.7		740.94	4407.9		772.51	2936.7		772.51	4298.2		776.17	3296.7		776.49	3976.6		738.7	3716.3		776.49	3317.9
718.42	3138.4		739.31	2821.1		777.1	3474.2		777.1	3942.5		742.05	3307.8		742.05	4943.9		742.05	4316		734.68	990.45		741.55	4409.4		773.12	2837.7		773.12	4263.2		776.78	3220.2		777.1	3885.6		739.31	3711.6		777.1	3329.9
719	3160.4		739.92	2812.3		777.71	3457.7		777.71	3921.5		742.66	3321.3		742.66	4952.2		742.66	4395.8		735.29	966.88		742.17	4404.6		773.73	2805.2		773.73	4208.7		777.39	3194.7		777.71	3913.6		739.92	3682.4		777.71	3252.9
719.59	3146.2		740.53	2800.6		778.32	3495.2		778.32	3877		743.26	3337.3		743.26	4900.7		743.26	4462.1		735.9	958.33		742.78	4398.1		774.34	2807.3		774.34	4183.7		778	3206.2		778.32	3911.6		740.53	3718.4		778.32	3259.9
720.18	3180.9		741.14	2754.7		778.94	3471.2		778.94	4013.5		743.87	3298.9		743.87	4859.3		743.87	4476		736.51	957		743.39	4398.2		774.95	2853.8		774.95	4159.2		778.61	3131.7		778.94	3910.6		741.14	3703.2		778.94	3268.4
720.77	3151.8		741.76	2803.5		779.54	3528.2		779.54	3860		744.48	3314.1		744.48	4808.2		744.48	4347.7		737.13	949.4		744.01	4410.9		775.56	2869.2		775.56	4157.2		779.22	3189.2		779.54	3818.6		741.76	3657.9		779.54	3138.9
721.36	3140.5		742.37	2859.4		780.16	3493.2		780.16	3935		745.09	3318.6		745.09	4867.9		745.09	4409.7		737.74	939.5		744.62	4404.8		776.17	2747.7		776.17	4224.2		779.83	3138.2		780.16	3797.6		742.37	3672.6		780.16	3228.9
721.95	3122.8		742.98	2878.9		780.77	3459.2		780.77	3905		745.7	3381.7		745.7	4855.8		745.7	4329.8		738.35	934.45		745.23	4403.7		776.78	2743.2		776.78	4156.2		780.44	2993.7		780.77	3736.6		742.98	3668.8		780.77	3166.9
722.54	3156		743.59	2842.9		781.38	3483.2		781.38	3902		746.31	3369.6		746.31	4812.8		746.31	4313.6		738.96	934.01		745.85	4351.3		777.39	2765.2		777.39	4107.2		781.05	3070.7		781.38	3766.6		743.59	3652.7		781.38	3152.9
723.13	3174.7		744.2	2829.8		781.99	3502.7		781.99	3961.5		746.92	3322.9		746.92	4786.3		746.92	4354		739.57	955.58		746.46	4326.5		778	2751.8		778	4178.2		781.66	3130.7		781.99	3726.6		744.2	3620.5		781.99	3057.9
723.72	3174.3		744.81	2828.9		782.6	3454.7		782.6	3835		747.53	3318.1		747.53	4880.3		747.53	4463.1		740.18	971.34		747.07	4313.3		778.61	2753.2		778.61	4154.2		782.27	3022.2		782.6	3808.6		744.81	3649.4		782.6	3040.9
724.31	3162.4		745.42	2812.8		783.21	3573.2		783.21	3862.5		748.14	3321.9		748.14	4806		748.14	4257		740.79	948.18		747.69	4283.1		779.22	2745.8		779.22	4052.7		782.87	2946.7		783.21	3699.6		745.42	3616.5		783.21	3049.9
724.9	3161.2		746.03	2855		783.82	3527.7		783.82	3908		748.75	3338.5		748.75	4805.1		748.75	4308.3		741.41	939.76		748.3	4263.4		779.83	2689.3		779.83	4066.7		783.48	2918.7		783.82	3561.6		746.03	3633.1		783.82	2948.9
725.49	3170.6		746.64	2848.5		784.43	3580.2		784.43	3914		749.36	3283.1		749.36	4773.8		749.36	4275.8		742.02	934.32		748.91	4315.5		780.44	2749.2		780.44	4069.2		784.09	2934.7		784.43	3674.6		746.64	3643.7		784.43	3010.9
726.08	3166.6		747.26	2904.3		785.04	3597.2		785.04	3859.5		749.97	3273.9		749.97	4728.8		749.97	4331.9		742.63	951.11		749.52	4297.4		781.05	2748.2		781.05	4135.7		784.7	2940.2		785.04	3580.6		747.26	3618.4		785.04	3030.9
726.67	3177.2		747.87	2941.5		785.65	3554.2		785.65	3963		750.58	3292.3		750.58	4786.8		750.58	4413.5		743.24	942.74		750.14	4192.9		781.66	2705.7		781.66	4036.7		785.31	2921.7		785.65	3591.6		747.87	3530.3		785.65	2936.9
727.26	3165.6		748.48	2916.1		786.26	3557.2		786.26	3924		751.19	3339.5		751.19	4728.3		751.19	4366.6		743.85	945.08		750.75	4285.5		782.27	2669.7		782.27	3950.2		785.92	2840.7		786.26	3598.6		748.48	3566.3		786.26	3015.9
727.84	3200.5		749.09	2909.1		786.87	3630.2		786.87	3720		751.79	3270.8		751.79	4688.9		751.79	4310.4		744.46	919.37		751.36	4225		782.87	2683.3		782.87	3965.2		786.53	2903.7		786.87	3586.6		749.09	3535.2		786.87	2962.9
728.43	3171.1		749.7	2932.6		787.48	3569.2		787.48	3966.5		752.4	3317.2		752.4	4676.3		752.4	4307.2		745.08	931.54		751.98	4238.3		783.48	2687.7		783.48	3937.2		787.14	2861.2		787.48	3579.6		749.7	3520.8		787.48	2832.9
729.02	3171.2		750.31	2922.7		788.09	3558.2		788.09	3737		753.01	3298.8		753.01	4659.6		753.01	4290.1		745.69	928.78		752.59	4229.1		784.09	2608.7		784.09	3893.2		787.74	2848.2		788.09	3629.6		750.31	3512.8		788.09	2904.4
729.61	3146.8		750.92	2937.3		788.69	3641.2		788.69	3844		753.62	3286.8		753.62	4658.7		753.62	4152.6		746.3	906.5		753.2	4160		784.7	2607.7		784.7	3964.2		788.35	2694.7		788.69	3566.4		750.92	3505.6		788.69	2915.4
730.2	3196.2		751.53	2904.9		789.3	3609.7		789.3	3834		754.23	3291.6		754.23	4653.9		754.23	4161.9		746.91	901.32		753.82	4231.3		785.31	2650.2		785.31	3987.7		788.96	2848.2		789.3	3606.6		751.53	3508		789.3	2855.4
730.79	3213.4		752.15	2925.3		789.91	3664.2		789.91	3970.5		754.84	3353.1		754.84	4655.5		754.84	4254.1		747.52	919.91		754.43	4185		785.92	2610.2		785.92	3867.2		789.57	2784.7		789.91	3514.6		752.15	3497.2		789.91	2790.9
731.38	3142.3		752.76	3012.2		790.52	3571.2		790.52	3821		755.45	3310.4		755.45	4519.4		755.45	4206.1		748.13	907.05		755.04	4181		786.53	2563.7		786.53	3878.7		790.18	2748.7		790.52	3438.6		752.76	3424.9		790.52	2822.4
731.97	3159.8		753.37	3015		791.13	3579.2		791.13	3751		756.06	3248		756.06	4484.6		756.06	4226.3		748.74	949.05		755.66	4148.9		787.14	2631.2		787.14	3804.7		790.79	2776.2		791.13	3479.6		753.37	3492.5		791.13	2828.9
732.56	3156.2		753.98	2981		791.74	3617.2		791.74	3806		756.67	3320.2		756.67	4543		756.67	4259.1		749.36	932.7		756.27	4155		787.74	2540.7		787.74	3818.7		791.4	2649.7		791.74	3497.6		753.98	3451.5		791.74	2786.4
733.15	3186.1		754.59	3043		792.35	3629.7		792.35	3770		757.28	3277.8		757.28	4473.2		757.28	4256		749.97	926.74		756.88	4103.1		788.35	2481.3		788.35	3782.7		792	2732.2		792.35	3401.6		754.59	3379.6		792.35	2798.4
733.74	3204.7		755.2	2962.1		792.96	3660.2		792.96	3844		757.89	3252.3		757.89	4536.4		757.89	4168.9		750.58	904.82		757.49	4109.5		788.96	2517.8		788.96	3718.2		792.61	2600.2		792.96	3442.6		755.2	3461.6		792.96	2712.9
734.33	3169.8		755.81	2968.5		793.57	3690.2		793.57	3859		758.5	3250		758.5	4525.7		758.5	4207.6		751.19	897.06		758.11	4104.6		789.57	2445.3		789.57	3705.2		793.22	2670.2		793.57	3460.6		755.81	3391.8		793.57	2723.9
734.92	3204.6		756.42	3075.4		794.18	3568.2		794.18	3810		759.11	3250.6		759.11	4581.9		759.11	4093		751.8	878.48		758.72	4156.3		790.18	2462.2		790.18	3819.2		793.83	2619.2		794.18	3452.6		756.42	3426.2		794.18	2676.4
735.51	3219.1		757.03	3069		794.79	3632.2		794.79	3843.5		759.72	3293.5		759.72	4586.4		759.72	4109.5		752.41	888.04		759.33	4078		790.79	2497.3		790.79	3695.2		794.43	2604.2		794.79	3511.6		757.03	3375.5		794.79	2652.9
736.1	3206.1		757.65	3104.9		795.4	3646.2		795.4	3733		760.32	3252.8		760.32	4524		760.32	4219.7		753.02	906.07		759.95	4071.8		791.4	2448.2		791.4	3622.7		795.04	2611.2		795.4	3422.6		757.65	3385.9		795.4	2532.9
736.68	3219.5		758.26	3097.4		796	3581.2		796	3748		760.93	3299.7		760.93	4489.2		760.93	4134.2		753.64	895.89		760.56	4052.6		792	2399.2		792	3649.7		795.65	2583.7		796	3365.6		758.26	3329.5		796	2637.4
737.27	3218.7		758.87	3050.6		796.61	3641.7		796.61	3875.5		761.54	3224.2		761.54	4487		761.54	4159.2		754.25	918.34		761.17	4020.4		792.61	2479.8		792.61	3681.7		796.26	2501.7		796.61	3419.6		758.87	3381.1		796.61	2611.9
737.86	3226.3		759.48	3144.1		797.22	3634.7		797.22	3712.6		762.15	3230.7		762.15	4418.6		762.15	4097.7		754.86	915.04		761.79	4045.4		793.22	2452.7		793.22	3576.2		796.87	2526.7		797.22	3339.6		759.48	3371.4		797.22	2476.9
738.45	3254.9		760.09	3142		797.83	3687.2		797.83	3754		762.76	3195.5		762.76	4421.4		762.76	4147.9		755.47	872.67		762.4	4066.5		793.83	2382.2		793.83	3616.2		797.47	2502.2		797.83	3481.6		760.09	3297.3		797.83	2614.9
739.04	3255.1		760.7	3138.6		798.44	3656.2		798.44	3624		763.37	3244		763.37	4490.4		763.37	4086.8		756.08	851.69		763.01	4043		794.43	2436.7		794.43	3637.2		798.08	2503.2		798.44	3356.6		760.7	3341.7		798.44	2580.9
739.63	3230.1		761.31	3179.3		799.05	3677.7		799.05	3577		763.98	3248.3		763.98	4441.6		763.98	4080.4		756.69	879.53		763.63	4021.4		795.04	2322.2		795.04	3491.2		798.69	2481.7		799.05	3261.6		761.31	3326.3		799.05	2441.9
740.22	3225.1		761.92	3181.5		799.66	3627.2		799.66	3843.5		764.59	3268.3		764.59	4390.1		764.59	4043.3		757.31	851.42		764.24	4019.2		795.65	2344.3		795.65	3506.7		799.3	2469.7		799.66	3464.6		761.92	3267.5		799.66	2473.9
740.81	3242.3		762.54	3257		800.27	3615.2		800.27	3714		765.2	3243.7		765.2	4389.6		765.2	4085.3		757.92	842.53		764.85	4006.5		796.26	2313.2		796.26	3534.2		799.9	2212.7		800.27	3299.6		762.54	3268.3		800.27	2484.9
741.4	3253.4		763.15	3255.6		800.87	3592.2		800.87	3688		765.81	3217.4		765.81	4327.4		765.81	4138.3		758.53	879.14		765.46	3958.9		796.87	2280.2		796.87	3487.7		800.51	2424.2		800.87	3309.6		763.15	3262.8		800.87	2409.9
741.99	3258.2		763.76	3306.9		801.48	3430.2		801.48	3658.5		766.42	3244.5		766.42	4327.6		766.42	3959.5		759.14	893.62		766.08	3955.9		797.47	2291.3		797.47	3445.2		801.12	2458.7		801.48	3291.6		763.76	3186.8		801.48	2513.9
742.58	3283.8		764.37	3292.1		802.09	3539.2		802.09	3641		767.03	3210		767.03	4209.6		767.03	4050.3		759.75	855.11		766.69	3951		798.08	2263.7		798.08	3474.7		801.72	2397.7		802.09	3195.6		764.37	3188.4		802.09	2471.4
743.17	3278.2		764.98	3317.9		802.7	3554.2		802.7	3613		767.64	3246.8		767.64	4305.8		767.64	4045		760.36	865.66		767.3	3918.8		798.69	2283.2		798.69	3433.2		802.33	2380.7		802.7	3317.6		764.98	3215.4		802.7	2366.9
743.76	3265.2		765.59	3332.4		803.31	3594.2		803.31	3705		768.25	3219.5		768.25	4297.5		768.25	3928.6		760.97	864.14		767.92	3931.4		799.3	2246.2		799.3	3412.7		802.94	2415.7		803.31	3243.6		765.59	3190.5		803.31	2400.9
744.35	3269.1		766.2	3376.5		803.91	3487.2		803.91	3612		768.85	3260.7		768.85	4269.9		768.85	3955.4		761.59	843.39		768.53	3833.6		799.9	2293.2		799.9	3405.7		803.55	2417.7		803.91	3170.6		766.2	3181.5		803.91	2324.9
744.93	3252.6		766.81	3383.7		804.52	3473.2		804.52	3474		769.46	3270.6		769.46	4216.5		769.46	3934.8		762.2	832.06		769.14	3897.3		800.51	2184.8		800.51	3431.2		804.15	2385.7		804.52	3150.6		766.81	3145.2		804.52	2233.9
745.52	3288.2		767.42	3390.2		805.13	3380.2		805.13	3504.5		770.07	3216.7		770.07	4256.6		770.07	3921.6		762.81	855.09		769.76	3891.4		801.12	2238.2		801.12	3455.2		804.76	2381.7		805.13	3201.6		767.42	3142.1		805.13	2243.9
746.11	3274.8		768.04	3443.4		805.74	3379.2		805.74	3373.5		770.68	3243.2		770.68	4216.1		770.68	3930.6		763.42	847.46		770.37	3848.3		801.72	2196.8		801.72	3389.2		805.37	2310.7		805.74	3071.6		768.04	3141.6		805.74	2186.9
746.7	3309.3		768.65	3507.8		806.35	3304.2		806.35	3348		771.29	3247.9		771.29	4238.7		771.29	3975.9		764.03	835.57		770.98	3828.9		802.33	2156.8		802.33	3351.2		805.97	2420.2		806.35	3139.6		768.65	3083.9		806.35	2179.9
747.29	3288.1		769.26	3480.9		806.95	3348.7		806.95	3392.5		771.9	3232		771.9	4217.8		771.9	3936.6		764.64	840.03		771.6	3829.2		802.94	2153.2		802.94	3333.2		806.58	2334.2		806.95	3096.6		769.26	3084.3		806.95	2233.4
747.88	3283.4		769.87	3508.6		807.56	3382.7		807.56	3386		772.51	3192.2		772.51	4206		772.51	3924.6		765.26	827.37		772.21	3841		803.55	2150.3		803.55	3412.7		807.19	2288.7		807.56	3118.6		769.87	3018.7		807.56	2217.9
748.47	3290.2		770.48	3562		808.17	3392.2		808.17	3395		773.12	3218.6		773.12	4195.2		773.12	3888.1		765.87	825.3		772.82	3806		804.15	2103.8		804.15	3283.2		807.79	2345.7		808.17	3114.6		770.48	3028.4		808.17	2221.9
749.06	3309.2		771.09	3585.1		808.78	3430.2		808.78	3404.5		773.73	3241.3		773.73	4124.2		773.73	3873.6		766.48	827.53		773.43	3810.2		804.76	2104.2		804.76	3310.2		808.4	2346.7		808.78	3230.6		771.09	3022.8		808.78	2261.9
749.65	3294		771.7	3568.3		809.39	3471.7		809.39	3450.5		774.34	3174.2		774.34	4088.1		774.34	3904.7		767.09	829.79		774.05	3812.7		805.37	2108.7		805.37	3283.7		809.01	2315.7		809.39	3157.6		771.7	3023.9		809.39	2294.9
750.24	3314.3		772.31	3583.2		809.99	3448.2		809.99	3405		774.95	3177.8		774.95	4088.9		774.95	3908.2		767.7	821.95		774.66	3714.8		805.97	2034.2		805.97	3239.7		809.61	2279.2		809.99	3145.6		772.31	2994.7		809.99	2317.9
750.83	3324.1		772.93	3677.5		810.6	3275.2		810.6	3352		775.56	3226.7		775.56	4065.5		775.56	3941.9		768.31	813.25		775.27	3742.7		806.58	2039.2		806.58	3238.2		810.22	2305.2		810.6	3178.6		772.93	2932.2		810.6	2253.4
751.42	3303.9		773.54	3696.1		811.21	3386.2		811.21	3421.5		776.17	3238		776.17	4109.7		776.17	3855.5		768.92	821.67		775.89	3771.8		807.19	2008.2		807.19	3263.2		810.83	2340.2		811.21	3211.6		773.54	2951.6		811.21	2196.4
752.01	3315.6		774.15	3707.6		811.81	3421.2		811.81	3313		776.78	3157.4		776.78	4028.2		776.78	3826.3		769.54	805.65		776.5	3710.7		807.79	1935.2		807.79	3264.2		811.43	2228.2		811.81	3218.6		774.15	2940.5		811.81	2057.4
752.6	3333.4		774.76	3828.7		812.42	3382.7		812.42	3362		777.39	3187.8		777.39	4049.2		777.39	3865.9		770.15	787.3		777.11	3698.8		808.4	2003.2		808.4	3217.2		812.04	2331.2		812.42	3124.6		774.76	2924.8		812.42	2246.9
753.19	3294.4		775.37	3801.8		813.03	3421.2		813.03	3333.5		777.99	3208		777.99	4017.9		777.99	3770.1		770.76	777.33		777.73	3684.5		809.01	1996.2		809.01	3198.2		812.64	2284.2		813.03	3290.6		775.37	2926.8		813.03	2163.9
753.77	3287.8		775.98	3862.3		813.64	3375.2		813.64	3279		778.6	3227.6		778.6	4011.7		778.6	3768.2		771.37	794.84		778.34	3671.3		809.61	1992.3		809.61	3193.2		813.25	2302.7		813.64	3196.6		775.98	2913.3		813.64	2196.9
754.36	3334.9		776.59	3901		814.24	3333.7		814.24	3283		779.21	3123.1		779.21	3987		779.21	3789.3		771.98	800.59		778.95	3652		810.22	1919.3		810.22	3241.7		813.86	2360.2		814.24	3187.6		776.59	2935		814.24	2193.9
754.95	3348.5		777.2	3875.6		814.85	3284.7		814.85	3199		779.82	3133.5		779.82	3967.9		779.82	3763		772.59	818.02		779.57	3628.6		810.83	1885.2		810.83	3179.7		814.46	2327.7		814.85	3299.6		777.2	2850.4		814.85	2069.9
755.54	3315.9		777.82	3923.8		815.46	3278.2		815.46	3237.5		780.43	3201.1		780.43	3888.2		780.43	3752		773.2	823.51		780.18	3601.7		811.43	1873.3		811.43	3120.2		815.07	2328.7		815.46	3088.6		777.82	2806.7		815.46	2287.4
756.13	3312.9		778.43	3960.9		816.06	3248.2		816.06	3123.5		781.04	3122.4		781.04	3888.5		781.04	3720		773.82	804.71		780.79	3585.5		812.04	1936.3		812.04	3168.7		815.67	2304.7		816.06	3252.6		778.43	2755.9		816.06	2230.9
756.72	3381.7		779.04	3955.8		816.67	3301.7		816.67	3147		781.65	3193.2		781.65	3868		781.65	3660.5		774.43	776.76		781.4	3576.3		812.64	1921.8		812.64	3216.7		816.28	2321.7		816.67	3169.6		779.04	2786.3		816.67	2188.4
757.31	3393.1		779.65	4040.7		817.28	3340.2		817.28	3113		782.26	3196.2		782.26	3880.6		782.26	3635.8		775.04	769.09		782.02	3521.4		813.25	1818.8		813.25	3198.2		816.88	2284.7		817.28	3131.6		779.65	2752.9		817.28	2159.9
757.9	3377.5		780.26	4065.4		817.88	3188.2		817.88	3098.5		782.87	3133.8		782.87	3821.1		782.87	3634.5		775.65	766.03		782.63	3555.5		813.86	1875.3		813.86	3188.7		817.49	2260.7		817.88	3142.6		780.26	2739.4		817.88	2175.4
758.49	3385.7		780.87	4033.8		818.49	3171.2		818.49	3117.5		783.48	3157.7		783.48	3785.6		783.48	3695.2		776.26	799.36		783.24	3463.7		814.46	1866.3		814.46	3203.2		818.09	2282.7		818.49	3185.6		780.87	2702		818.49	2160.9
759.08	3372.4		781.48	4062.8		819.1	2901.2		819.1	3065		784.09	3151.9		784.09	3802.8		784.09	3695.1		776.87	769.12		783.86	3477.1		815.07	1796.3		815.07	3155.2		818.7	2290.2		819.1	3084.6		781.48	2708.5		819.1	2149.9
759.67	3380.8		782.09	4101.4		819.7	2905.2		819.7	2989		784.7	3165.8		784.7	3807.1		784.7	3670.8		777.49	782.46		784.47	3493.8		815.67	1848.2		815.67	3137.2		819.31	2333.7		819.7	3086.6		782.09	2690.4		819.7	2149.9
760.26	3366		782.7	4104.6		820.31	3088.2		820.31	2948		785.31	3114.6		785.31	3661.4		785.31	3619.9		778.1	765.47		785.08	3508.8		816.28	1785.3		816.28	3118.7		819.91	2285.2		820.31	3202.6		782.7	2697.1		820.31	2169.4
760.85	3411.6		783.32	4086.4		820.92	3133.2		820.92	2891		785.92	3160.5		785.92	3602.2		785.92	3593.7		778.71	753.04		785.7	3507		816.88	1868.2		816.88	3196.2		820.52	2326.7		820.92	3238.6		783.32	2656.6		820.92	2158.9
761.44	3479.4		783.93	4180.6		821.52	3060.7		821.52	2918		786.52	3109		786.52	3670.1		786.52	3613		779.32	765.54		786.31	3447		817.49	1805.3		817.49	3184.2		821.12	2272.7		821.52	3150.6		783.93	2652.4		821.52	2095.4
762.03	3433.4		784.54	4220.4		822.13	3004.2		822.13	2888.5		787.13	3104.4		787.13	3736.2		787.13	3556		779.93	766.65		786.92	3414.6		818.09	1785.3		818.09	3142.7		821.73	2293.7		822.13	3048.6		784.54	2641.2		822.13	2083.9
762.61	3441.5		785.15	4216.7		822.73	3044.7		822.73	2798		787.74	3157.6		787.74	3713.4		787.74	3483.7		780.54	773.94		787.54	3379.5		818.7	1790.3		818.7	3196.2		822.33	2264.2		822.73	3090.6		785.15	2600.6		822.73	2115.4
763.2	3425.3		785.76	4200.2		823.34	2950.7		823.34	2846		788.35	3135.9		788.35	3620.6		788.35	3509		781.15	755.87		788.15	3375.1		819.31	1763.7		819.31	3122.7		822.94	2283.2		823.34	3166.6		785.76	2597.4		823.34	2038.9
763.79	3505.6		786.37	4154.6		823.95	2989.2		823.95	2805		788.96	3130.6		788.96	3613.7		788.96	3526.9		781.77	742.93		788.76	3361.9		819.91	1716.3		819.91	3173.2		823.54	2221.2		823.95	3184.6		786.37	2559.2		823.95	2145.9
764.38	3480.8		786.98	4200.4		824.55	2902.2		824.55	2710		789.57	3091.7		789.57	3576.9		789.57	3511.5		782.38	754.51		789.37	3338		820.52	1755.7		820.52	3125.7		824.15	2291.7		824.55	3272.6		786.98	2550.8		824.55	2145.9
764.97	3513.8		787.59	4276.3		825.16	2922.2		825.16	2786.5		790.18	3083.4		790.18	3530.1		790.18	3473.3		782.99	735.03		789.99	3311.1		821.12	1729.3		821.12	3102.2		824.75	2273.7		825.16	3125.6		787.59	2529.6		825.16	2128.9
765.56	3543.9		788.21	4229.5		825.77	2929.2		825.77	2721		790.79	3074.3		790.79	3564.2		790.79	3462.1		783.6	726.34		790.6	3311.2		821.73	1749.8		821.73	3119.2		825.36	2291.7		825.77	3112.6		788.21	2489.8		825.77	2154.9
766.15	3545.4		788.82	4259		826.37	2884.7		826.37	2695.5		791.4	3079.2		791.4	3511.2		791.4	3468.9		784.21	728.3		791.21	3291.3		822.33	1731.8		822.33	3173.7		825.96	2265.7		826.37	3182.8		788.82	2420.1		826.37	2159.9
766.74	3590.1		789.43	4333.8		826.98	2830.2		826.98	2634		792.01	3083.1		792.01	3492.2		792.01	3452.7		784.82	733.42		791.83	3262.4		822.94	1664.8		822.94	3157.2		826.57	2293.7		826.98	3199.6		789.43	2451.2		826.98	2114.9
767.33	3645.9		790.04	4331.5		827.58	2808.2		827.58	2615.5		792.62	3074.2		792.62	3449.6		792.62	3397.3		785.43	732.79		792.44	3226.2		823.54	1782.8		823.54	3152.2		827.17	2274.7		827.58	3263.6		790.04	2449.2		827.58	2074.9
767.92	3667.9		790.65	4284.6		828.19	2803.2		828.19	2618		793.23	3077.5		793.23	3446.5		793.23	3455.8		786.05	714.5		793.05	3183.2		824.15	1685.2		824.15	3129.2		827.78	2279.7		828.19	3149.6		790.65	2420.2		828.19	2077.9
768.51	3695.5		791.26	4309.6		828.79	2717.2		828.79	2646		793.84	3042.5		793.84	3435.9		793.84	3411.9		786.66	723.65		793.67	3168.9		824.75	1648.8		824.75	3115.2		828.38	2365.7		828.79	3286.6		791.26	2369.1		828.79	2080.9
769.1	3724.5		791.87	4273.7		829.4	2665.2		829.4	2558.5		794.45	3073.9		794.45	3297.1		794.45	3346.3		787.27	711.46		794.28	3151.2		825.36	1640.3		825.36	3184.2		828.98	2272.7		829.4	3191.6		791.87	2374.5		829.4	2040.9
769.69	3767.8		792.48	4295.5		830.01	2680.2		830.01	2493		795.05	3028.9		795.05	3319.3		795.05	3301.3		787.88	720.17		794.89	3148.9		825.96	1647.3		825.96	3131.2		829.59	2317.2		830.01	3159.6		792.48	2369.7		830.01	2110.4
770.28	3850.5		793.09	4337.7		830.61	2627.2		830.61	2494		795.66	3002		795.66	3258.6		795.66	3282.8		788.49	687.24		795.51	3119.5		826.57	1701.8		826.57	3120.7		830.19	2293.7		830.61	3219.6		793.09	2330.8		830.61	2120.9
770.86	3932.5		793.71	4292.6		831.22	2645.7		831.22	2474		796.27	2977.5		796.27	3245.7		796.27	3268.8		789.1	695.79		796.12	3093.4		827.17	1692.8		827.17	3102.7		830.8	2330.7		831.22	3191.6		793.71	2316.5		831.22	2123.9
771.45	3972.9		794.32	4283.4		831.82	2566.2		831.82	2437		796.88	3009.6		796.88	3318.7		796.88	3213.3		789.72	686.93		796.73	3066.4		827.78	1597.3		827.78	3080.7		831.4	2297.2		831.82	3242.6		794.32	2320.9		831.82	2106.9
772.04	4016.8		794.93	4334.9		832.43	2492.2		832.43	2391.5		797.49	2948.2		797.49	3232.8		797.49	3161.5		790.33	698.53		797.34	3028.3		828.38	1653.2		828.38	3139.7		832.01	2271.7		832.43	3175.6		794.93	2309.1		832.43	2061.4
772.63	4086.6		795.54	4362.5		833.03	2562.2		833.03	2433		798.1	2971.1		798.1	3239.8		798.1	3202.6		790.94	709.58		797.96	3028.8		828.98	1610.8		828.98	3121.2		832.61	2299.2		833.03	3230.6		795.54	2283.8		833.03	2116.4
773.22	4126		796.15	4339.2		833.64	2462.2		833.64	2409		798.71	2952.1		798.71	3174.2		798.71	3211.6		791.55	697.6		798.57	2993.7		829.59	1641.3		829.59	3137.7		833.21	2295.7		833.64	3173.6		796.15	2260		833.64	2108.4
773.81	4165.5		796.76	4337.5		834.24	2473.7		834.24	2330		799.32	2894.9		799.32	3183.7		799.32	3231.8		792.16	664.76		799.18	2990.1		830.19	1638.7		830.19	3082.2		833.82	2302.7		834.24	3299.6		796.76	2232.6		834.24	2058.9
774.4	4228.3		797.37	4396.7		834.85	2442.2		834.85	2381		799.93	2934.1		799.93	3173.5		799.93	3192.7		792.77	660.36		799.8	2979		830.8	1650.3		830.8	3105.2		834.42	2335.7		834.85	3206.6		797.37	2278.1		834.85	2077.9
774.99	4294.6		797.98	4323.3		835.45	2425.2		835.45	2330		800.54	2915.1		800.54	3140.4		800.54	3121.3		793.38	660.49		800.41	2944.6		831.4	1660.3		831.4	3135.2		835.03	2330.2		835.45	3269.6		797.98	2163.8		835.45	2056.4
775.58	4332.7		798.6	4346.2		836.06	2355.2		836.06	2340		801.15	2927.3		801.15	3167		801.15	3122.9		794	657.99		801.02	2937.2		832.01	1682.8		832.01	3112.2		835.63	2381.7		836.06	3229.6		798.6	2173.8		836.06	2110.9
776.17	4416.3		799.21	4302		836.66	2325.7		836.66	2326		801.76	2929.4		801.76	3117.9		801.76	3073.7		794.61	640.67		801.64	2876		832.61	1609.8		832.61	3126.2		836.23	2353.7		836.66	3153.6		799.21	2203		836.66	2095.9
776.76	4504.6		799.82	4391.8		837.27	2324.2		837.27	2306.5		802.37	2897		802.37	3076		802.37	3077.7		795.22	643.46		802.25	2839.5		833.21	1637.8		833.21	3160.2		836.84	2324.2		837.27	3166.6		799.82	2190.5		837.27	2131.9
777.35	4531.1		800.43	4352.8		837.87	2243.2		837.87	2263		802.98	2935.8		802.98	3042		802.98	3043.1		795.83	637.6		802.86	2838.1		833.82	1643.2		833.82	3091.2		837.44	2294.7		837.87	3236.6		800.43	2138		837.87	2085.9
777.94	4612.9		801.04	4310.6		838.47	2300.2		838.47	2285.5		803.58	2853.6		803.58	3042.3		803.58	3019.3		796.44	632.97		803.48	2817.9		834.42	1585.7		834.42	3173.2		838.04	2315.2		838.47	3281.6		801.04	2143.8		838.47	2176.9
778.53	4691.4		801.65	4323.5		839.08	2105.7		839.08	2191.5		804.19	2826.7		804.19	2970.8		804.19	2991.2		797.05	633.88		804.09	2802.2		835.03	1627.8		835.03	3181.2		838.65	2350.2		839.08	3241.6		801.65	2111.5		839.08	2113
779.12	4766		802.26	4293.9		839.68	2168.2		839.68	2188.5		804.8	2813.4		804.8	2978.9		804.8	2989.1		797.66	635.11		804.7	2784.3		835.63	1612.8		835.63	3130.2		839.25	2327.7		839.68	3198.6		802.26	2107.3		839.68	2121.9
779.7	4803.7		802.87	4327.5		840.29	2178.2		840.29	2152		805.41	2845.2		805.41	2935.4		805.41	2949.8		798.28	639.71		805.31	2754.2		836.23	1611.8		836.23	3235.2		839.86	2280.2		840.29	3136.6		802.87	2093.3		840.29	2113.9
780.29	4801.4		803.48	4233.8		840.89	1996.2		840.89	2170		806.02	2818.5		806.02	2906.4		806.02	2908.7		798.89	627.79		805.93	2723.9		836.84	1606.3		836.84	3185.2		840.46	2399.7		840.89	3166.6		803.48	2098.7		840.89	2151.4
780.88	4885.6		804.1	4317.3		841.5	2142.2		841.5	2233.5		806.63	2834.8		806.63	2926.2		806.63	2939.6		799.5	613.87		806.54	2712.6		837.44	1592.3		837.44	3189.2		841.06	2333.7		841.5	3263.6		804.1	2081.3		841.5	2118.8
781.47	4882.5		804.71	4335.4		842.1	2129.7		842.1	2158.5		807.24	2699.3		807.24	2907.5		807.24	2883.1		800.11	641.73		807.15	2684.2		838.04	1594.8		838.04	3174.2		841.66	2344.7		842.1	3204.6		804.71	2073		842.1	2147.9
782.06	4893.5		805.32	4266.7		842.71	2067.7		842.71	2157.5		807.85	2744		807.85	2954.8		807.85	2881.3		800.72	626.5		807.77	2660.8		838.65	1576.2		838.65	3119.2		842.27	2305.2		842.71	3250.6		805.32	2005.4		842.71	2140.9
782.65	4942.6		805.93	4292.7		843.31	2055.2		843.31	2204		808.46	2722.8		808.46	2848.3		808.46	2884		801.33	616.33		808.38	2663		839.25	1611.3		839.25	3143.2		842.87	2358.2		843.31	3228.6		805.93	2016.8		843.31	2144.9
783.24	4937.1		806.54	4289.2		843.91	2043.2		843.91	2110		809.07	2754.9		809.07	2862.1		809.07	2831.9		801.95	592.42		808.99	2651.4		839.86	1620.8		839.86	3219.7		843.47	2334.7		843.91	3220.6		806.54	2040.1		843.91	2101.9
783.83	5003.9		807.15	4286.6		844.52	2022.2		844.52	2202.5		809.68	2729.4		809.68	2832.3		809.68	2794.8		802.56	602.76		809.61	2610.2		840.46	1630.3		840.46	3106.2		844.08	2325.7		844.52	3362.6		807.15	2034.6		844.52	2166.4
784.42	5039.8		807.76	4323.9		845.12	2032.2		845.12	2044.5		810.29	2780.6		810.29	2811.2		810.29	2812.5		803.17	580.15		810.22	2567		841.06	1654.3		841.06	3182.2		844.68	2332.7		845.12	3159.6		807.76	2054.8		845.12	2209.9
785.01	5034.9		808.37	4265.6		845.73	2010.7		845.73	2168.5		810.9	2738.1		810.9	2790.5		810.9	2705.5		803.78	562.1		810.83	2569.8		841.66	1628.3		841.66	3142.2		845.28	2288.7		845.73	3212.6		808.37	2006.7		845.73	2096.9
785.6	5063		808.99	4233.2		846.33	1989.2		846.33	2133		811.51	2707.6		811.51	2787.2		811.51	2766.2		804.39	575.18		811.45	2548		842.27	1629.3		842.27	3142.2		845.89	2371.7		846.33	3256.6		808.99	1969.2		846.33	2091.9
786.19	5077.8		809.6	4194.3		846.94	1872.2		846.94	2112		812.11	2688		812.11	2796.3		812.11	2785.4		805	590.58		812.06	2531.7		842.87	1604.8		842.87	3183.2		846.49	2375.2		846.94	3350.6		809.6	1986.6		846.94	2183.9
786.78	5109.5		810.21	4208.3		847.54	1929.7		847.54	2072		812.72	2634.1		812.72	2728.9		812.72	2769.7		805.61	558.38		812.67	2524.5		843.47	1635.7		843.47	3191.7		847.09	2372.7		847.54	3184.6		810.21	1966.3		847.54	2133.9
787.37	5150.9		810.82	4250.5		848.14	1905.7		848.14	2103.5		813.33	2656.1		813.33	2678.7		813.33	2717.1		806.23	550.34		813.28	2508.2		844.08	1513.7		844.08	3149.7		847.69	2385.7		848.14	3218.6		810.82	1964.4		848.14	2180.4
787.96	5142.6		811.43	4209.4		848.74	1894.2		848.74	2057.5		813.94	2634.6		813.94	2740.7		813.94	2723.4		806.84	556.09		813.9	2491.1		844.68	1641.3		844.68	3231.2		848.3	2300.7		848.74	3307.6		811.43	1975.5		848.74	2161.4
788.54	5158.2		812.04	4185.6		849.35	1848.2		849.35	2109		814.55	2619.6		814.55	2750.7		814.55	2650.6		807.45	554.04		814.51	2463.3		845.28	1616.8		845.28	3202.7		848.9	2380.2		849.35	3173.6		812.04	1965		849.35	2163.9
789.13	5200.7		812.65	4181.5		849.95	1832.7		849.95	2089		815.16	2618.6		815.16	2719.4		815.16	2653.4		808.06	541.72		815.12	2430.8		845.89	1554.3		845.89	3219.2		849.5	2425.7		849.95	3292.6		812.65	1947.4		849.95	2124.9
789.72	5212.1		813.26	4149.8		850.56	1829.7		850.56	2126.5		815.77	2627.7		815.77	2698.1		815.77	2650.3		808.67	567.38		815.74	2428.7		846.49	1596.3		846.49	3185.2		850.1	2410.7		850.56	3210.6		813.26	1960.3		850.56	2116.9
790.31	5230.7		813.87	4121.5		851.16	1766.2		851.16	2031.5		816.38	2619.9		816.38	2648.8		816.38	2650.4		809.28	538.05		816.35	2453.1		847.09	1571.3		847.09	3183.7		850.71	2421.7		851.16	3308.6		813.87	1923.7		851.16	2112.9
790.9	5234.1		814.49	4066.4		851.76	1826.2		851.76	2124.5		816.99	2593.8		816.99	2684.8		816.99	2664.3		809.9	537.23		816.96	2423.4		847.69	1575.7		847.69	3154.2		851.31	2390.7		851.76	3334.6		814.49	1953.9		851.76	2157.9
791.49	5238.4		815.1	4095.7		852.37	1844.2		852.37	2061		817.6	2547.2		817.6	2690.5		817.6	2622.4		810.51	541.73		817.58	2393.1		848.3	1647.7		848.3	3211.7		851.91	2450.7		852.37	3313.6		815.1	1921.3		852.37	2232.9
792.08	5191.9		815.71	4105.1		852.97	1802.7		852.97	2043		818.21	2596.6		818.21	2684.4		818.21	2584.3		811.12	542.05		818.19	2384.2		848.9	1560.3		848.9	3123.2		852.51	2375.7		852.97	3315.6		815.71	1917.7		852.97	2179.9
792.67	5156.4		816.32	4145.8		853.57	1760.2		853.57	2005.5		818.82	2560.5		818.82	2670.8		818.82	2639.4		811.73	531.15		818.8	2364.4		849.5	1625.8		849.5	3225.2		853.11	2390.2		853.57	3385.6		816.32	1929.8		853.57	2136.9
793.26	5196		816.93	4059.4		854.18	1762.2		854.18	2012		819.43	2505.4		819.43	2613.2		819.43	2648.9		812.34	539.67		819.42	2367.4		850.1	1611.3		850.1	3274.7		853.72	2433.2		854.18	3273.6		816.93	1893.3		854.18	2137.9
793.85	5211.9		817.54	4067.3		854.78	1745.7		854.78	2080		820.04	2512.8		820.04	2646.8		820.04	2593.1		812.95	555.21		820.03	2374.8		850.71	1619.3		850.71	3233.7		854.32	2410.2		854.78	3348.6		817.54	1894.1		854.78	2139.9
794.44	5279		818.15	4015.2		855.38	1726.2		855.38	2050		820.64	2507.9		820.64	2675		820.64	2604.4		813.56	539.06		820.64	2344		851.31	1599.7		851.31	3245.2		854.92	2332.7		855.38	3310.6		818.15	1933.6		855.38	2196.9
795.03	5252.2		818.76	4031.9		855.98	1790.7		855.98	2038		821.25	2519.2		821.25	2614.5		821.25	2526.1		814.18	512.36		821.25	2330.4		851.91	1566.3		851.91	3235.2		855.52	2438.7		855.98	3363.6		818.76	1902.6		855.98	2162.9
795.62	5233.4		819.38	4043.8		856.59	1785.2		856.59	2030.5		821.86	2574.7		821.86	2674.7		821.86	2543.9		814.79	504.01		821.87	2311.8		852.51	1594.8		852.51	3177.2		856.12	2370.7		856.59	3252.6		819.38	1906.1		856.59	2138.9
796.21	5253		819.99	3953.8		857.19	1686.2		857.19	2014.5		822.47	2533.4		822.47	2641.4		822.47	2618.7		815.4	510.14		822.48	2298.3		853.11	1673.8		853.11	3219.2		856.73	2379.7		857.19	3359.6		819.99	1902		857.19	2208.9
796.79	5230.6		820.6	3904		857.79	1712.7		857.79	1993.5		823.08	2502.7		823.08	2633.3		823.08	2581.6		816.01	516.35		823.09	2300.4		853.72	1601.2		853.72	3167.2		857.33	2394.7		857.79	3390.6		820.6	1898.5		857.79	2229.9
797.38	5217.8		821.21	3903.3		858.4	1746.2		858.4	2073.5		823.69	2435.5		823.69	2582.8		823.69	2531.6		816.62	517.9		823.71	2326.1		854.32	1587.8		854.32	3207.2		857.93	2380.7		858.4	3410.6		821.21	1847.2		858.4	2248.9
797.97	5251.1		821.82	3893.5		859	1687.2		859	2005		824.3	2427.4		824.3	2626.2		824.3	2515.6		817.23	528.86		824.32	2309.8		854.92	1631.8		854.92	3218.2		858.53	2427.2		859	3239.6		821.82	1885.8		859	2147.9
798.56	5266		822.43	3890.8		859.6	1738.2		859.6	2063.5		824.91	2419.1		824.91	2593.5		824.91	2523.7		817.84	504.87		824.93	2285.5		855.52	1593.2		855.52	3113.2		859.13	2448.2		859.6	3292.6		822.43	1890.7		859.6	2217.9
799.15	5200.7		823.04	3910.2		860.2	1701.2		860.2	2035		825.52	2460.3		825.52	2598		825.52	2484.9		818.46	491.04		825.55	2298.4		856.12	1620.8		856.12	3199.2		859.73	2413.2		860.2	3412.6		823.04	1845.4		860.2	2197.9
799.74	5158.6		823.65	3803.6		860.81	1700.2		860.81	2084.5		826.13	2419.2		826.13	2528.5		826.13	2516.6		819.07	498.62		826.16	2276.6		856.73	1629.3		856.73	3213.2		860.34	2466.2		860.81	3543.6		823.65	1897.9		860.81	2180.9
800.33	5222.1		824.27	3840.5		861.41	1696.2		861.41	2068		826.74	2423.9		826.74	2585.9		826.74	2475.5		819.68	494.71		826.77	2280.4		857.33	1619.3		857.33	3204.2		860.94	2466.2		861.41	3418.6		824.27	1901.2		861.41	2169.9
800.92	5222.8		824.88	3780.3		862.01	1715.2		862.01	1981		827.35	2438.7		827.35	2618.7		827.35	2502.9		820.29	490.29		827.39	2251		857.93	1601.8		857.93	3252.7		861.54	2482.7		862.01	3284.6		824.88	1896.8		862.01	2140.9
801.51	5204.9		825.49	3761.2		862.61	1676.7		862.61	2013		827.96	2382		827.96	2570		827.96	2485		820.9	493.14		828	2256.4		858.53	1615.3		858.53	3250.2		862.14	2487.7		862.61	3330.6		825.49	1874.4		862.61	2095.4
802.1	5172.5		826.1	3809.7		863.22	1634.7		863.22	2042		828.57	2424		828.57	2558.8		828.57	2499		821.51	509.1		828.61	2276.2		859.13	1633.3		859.13	3262.7		862.74	2402.7		863.22	3383.6		826.1	1848.4		863.22	2144.9
802.69	5182.3		826.71	3721.2		863.82	1613.7		863.82	2045.5		829.17	2412.3		829.17	2573.6		829.17	2489.5		822.13	497.93		829.22	2214.5		859.73	1611.8		859.73	3238.2		863.34	2438.7		863.82	3408.6		826.71	1885.2		863.82	2212.9
803.28	5189.2		827.32	3649.6		864.42	1681.7		864.42	2061.5		829.78	2375.1		829.78	2564.8		829.78	2496.2		822.74	493.5		829.84	2192.1		860.34	1673.8		860.34	3270.7		863.94	2380.7		864.42	3431.6		827.32	1888.3		864.42	2119.9
803.87	5217.6		827.93	3643.7		865.02	1656.2		865.02	2083.5		830.39	2344.4		830.39	2567		830.39	2498.2		823.35	521.33		830.45	2224.4		860.94	1640.3		860.94	3279.7		864.54	2344.7		865.02	3372.6		827.93	1873.9		865.02	2157.4
804.46	5204.1		828.54	3600.9		865.62	1646.7		865.62	2065.5		831	2304.2		831	2521.3		831	2474.3		823.96	505.8		831.06	2227		861.54	1628.8		861.54	3280.2		865.14	2456.7		865.62	3374.6		828.54	1869.8		865.62	2236.9
805.05	5184.3		829.15	3584.1		866.23	1647.7		866.23	2074		831.61	2332.2		831.61	2545.3		831.61	2482.1		824.57	508.93		831.68	2276.6		862.14	1656.3		862.14	3267.2		865.74	2425.7		866.23	3447.6		829.15	1831.3		866.23	2222.9
805.63	5157		829.77	3530.9		866.83	1694.2		866.83	1991		832.22	2344.2		832.22	2530.9		832.22	2486.6		825.18	498.5		832.29	2256.5		862.74	1611.3		862.74	3244.2		866.34	2416.7		866.83	3351.6		829.77	1859.3		866.83	2084.9
806.22	5114.9		830.38	3551.4		867.43	1659.2		867.43	2003		832.83	2368.5		832.83	2560		832.83	2501.8		825.79	473.51		832.9	2291.7		863.34	1632.8		863.34	3248.2		866.95	2488.7		867.43	3444.6		830.38	1868.1		867.43	2246.9
806.81	5118.8		830.99	3533.5		868.03	1658.2		868.03	1983.5		833.44	2364.4		833.44	2540.6		833.44	2446.8		826.41	469.38		833.52	2264.3		863.94	1657.8		863.94	3293.7		867.55	2475.7		868.03	3426.6		830.99	1889.2		868.03	2186.9
807.4	5124.2		831.6	3489.7		868.63	1633.2		868.63	2020.5		834.05	2358.2		834.05	2574.4		834.05	2472.5		827.02	499.95		834.13	2239.6		864.54	1631.8		864.54	3266.2		868.15	2493.2		868.63	3441.6		831.6	1872.3		868.63	2229.9
807.99	5081.7		832.21	3388.5		869.24	1644.7		869.24	2075		834.66	2394.3		834.66	2537.5		834.66	2472.6		827.63	494.23		834.74	2218.8		865.14	1599.3		865.14	3338.7		868.75	2501.7		869.24	3375.6		832.21	1863.5		869.24	2251.9
808.58	5069.9		832.82	3349.8		869.84	1664.2		869.84	2050		835.27	2355		835.27	2557.5		835.27	2437		828.24	486.34		835.36	2222.3		865.74	1632.2		865.74	3368.2		869.35	2536.7		869.84	3403.6		832.82	1849.6		869.84	2248.9
809.17	5104.6		833.43	3353		870.44	1687.2		870.44	2062		835.88	2365.8		835.88	2548.2		835.88	2477.4		828.85	486.14		835.97	2206.2		866.34	1638.3		866.34	3333.2		869.95	2615.2		870.44	3454.6		833.43	1846.9		870.44	2219.9
809.76	5122.1		834.04	3293.7		871.04	1641.7		871.04	2041		836.49	2348.9		836.49	2562.5		836.49	2471.7		829.46	480		836.58	2214.9		866.95	1658.3		866.95	3287.2		870.55	2584.7		871.04	3366.6		834.04	1877.4		871.04	2271.9
810.35	5100.6		834.66	3255.7		871.64	1654.2		871.64	2033		837.1	2363.9		837.1	2527.4		837.1	2462.9		830.07	480.58		837.19	2230.7		867.55	1637.2		867.55	3296.2		871.15	2514.7		871.64	3410.6		834.66	1872.8		871.64	2294.4
810.94	5055.7		835.27	3277.1		872.24	1564.2		872.24	1944		837.7	2371.4		837.7	2518.4		837.7	2474.6		830.69	492.34		837.81	2247.2		868.15	1680.3		868.15	3414.2		871.75	2567.7		872.24	3439.6		835.27	1884.5		872.24	2208.9
811.53	5054.9		835.88	3202.2		872.84	1643.7		872.84	2019.5		838.31	2357.8		838.31	2570.2		838.31	2422.6		831.3	491.67		838.42	2209.7		868.75	1707.8		868.75	3407.2		872.35	2594.2		872.84	3446.6		835.88	1877.8		872.84	2268.4
812.12	5063.9		836.49	3136		873.45	1650.2		873.45	2031.5		838.92	2348.6		838.92	2556.2		838.92	2442.4		831.91	482.25		839.03	2174.2		869.35	1663.7		869.35	3343.2		872.95	2578.2		873.45	3470.6		836.49	1856.6		873.45	2233.9
812.71	5045.6		837.1	3132.2		874.05	1656.7		874.05	1989		839.53	2335.1		839.53	2569.8		839.53	2467.9		832.52	493.71		839.65	2226.1		869.95	1648.2		869.95	3381.2		873.55	2622.7		874.05	3417.6		837.1	1865.5		874.05	2167.9
813.3	4978.3		837.71	3080.6		874.65	1585.2		874.65	1927		840.14	2304.1		840.14	2582.6		840.14	2472.9		833.13	486.78		840.26	2203		870.55	1703.3		870.55	3369.2		874.15	2653.2		874.65	3516.6		837.71	1895.8		874.65	2212.9
813.89	5026.8		838.32	3022.2		875.25	1504.2		875.25	2048		840.75	2305.4		840.75	2513.8		840.75	2476.6		833.74	493.07		840.87	2214.2		871.15	1701.8		871.15	3421.7		874.75	2578.7		875.25	3497.6		838.32	1866		875.25	2370.4
814.47	4977.9		838.93	2982.2		875.85	1589.2		875.85	1995		841.36	2299.5		841.36	2470.7		841.36	2482.5		834.36	505.44		841.49	2192.1		871.75	1723.2		871.75	3357.7		875.35	2577.7		875.85	3275.6		838.93	1856.2		875.85	2254.4
815.06	5004.5		839.54	2903.7		876.45	1583.7		876.45	1992		841.97	2274		841.97	2582.1		841.97	2508.5		834.97	471.55		842.1	2194.9		872.35	1670.3		872.35	3436.7		875.95	2576.7		876.45	3369.6		839.54	1869.8		876.45	2311.9
815.65	4960.3		840.16	2856.8		877.05	1560.2		877.05	2054		842.58	2308.9		842.58	2568.5		842.58	2464.6		835.58	476.96		842.71	2224		872.95	1676.3		872.95	3437.2		876.55	2616.7		877.05	3484.6		840.16	1856.3		877.05	2346.4
816.24	4959.1		840.77	2860.6		877.65	1628.7		877.65	2025		843.19	2248.3		843.19	2573.5		843.19	2386.3		836.19	487.09		843.33	2213.9		873.55	1700.8		873.55	3464.7		877.15	2650.7		877.65	3551.6		840.77	1865		877.65	2349.4
816.83	4895.7		841.38	2812.6		878.25	1640.2		878.25	2053		843.8	2285.5		843.8	2560.1		843.8	2363		836.8	506.94		843.94	2197.9		874.15	1678.2		874.15	3517.7		877.75	2690.7		878.25	3493.6		841.38	1873.5		878.25	2246.9
817.42	4988		841.99	2777.1		878.85	1647.2		878.85	1979		844.41	2266.2		844.41	2556.2		844.41	2428.8		837.41	498.67		844.55	2227.2		874.75	1676.3		874.75	3510.2		878.35	2648.7		878.85	3493.6		841.99	1855.6		878.85	2311.4
818.01	4940.5		842.6	2696.6		879.46	1655.2		879.46	2027.5		845.02	2297.1		845.02	2575.8		845.02	2424.9		838.02	487.64		845.16	2250		875.35	1693.2		875.35	3383.2		878.95	2630.2		879.46	3569.6		842.6	1821.6		879.46	2304.9
818.6	4985.5		843.21	2633.3		880.06	1499.2		880.06	2000		845.63	2304.6		845.63	2554.4		845.63	2435.5		838.64	482.17		845.78	2223		875.95	1750.3		875.95	3505.2		879.55	2703.2		880.06	3587.6		843.21	1855.8		880.06	2330.9
819.19	4854		843.82	2613.5		880.66	1675.2		880.66	2088		846.23	2317.9		846.23	2557.5		846.23	2492.1		839.25	489		846.39	2201.5		876.55	1695.3		876.55	3446.2		880.15	2776.7		880.66	3603.6		843.82	1854.9		880.66	2305.4
819.78	4889.2		844.43	2565.3		881.26	1608.7		881.26	2029		846.84	2315.5		846.84	2569.8		846.84	2469.7		839.86	477.88		847	2214.3		877.15	1789.3		877.15	3439.2		880.74	2770.7		881.26	3566.6		844.43	1880.8		881.26	2340.9
820.37	4856.1		845.05	2545.2		881.86	1570.2		881.86	1995.5		847.45	2300.7		847.45	2556.8		847.45	2408.6		840.47	480.39		847.62	2202.2		877.75	1731.3		877.75	3546.7		881.35	2750.7		881.86	3616.6		845.05	1863.1		881.86	2344.4
820.96	4888.7		845.66	2497.5		882.46	1657.7		882.46	2018.5		848.06	2302.6		848.06	2541.4		848.06	2450.5		841.08	490.01		848.23	2211		878.35	1783.8		878.35	3534.7		881.95	2783.2		882.46	3690.6		845.66	1878.9		882.46	2214.9
821.55	4878.5		846.27	2444		883.06	1617.7		883.06	2009.5		848.67	2304.7		848.67	2563.2		848.67	2452		841.69	485.33		848.84	2209.9		878.95	1775.8		878.95	3579.2		882.54	2745.2		883.06	3610.6		846.27	1885.8		883.06	2344.4
822.14	4906		846.88	2373.3		883.66	1598.2		883.66	2031		849.28	2332.8		849.28	2535.9		849.28	2476.2		842.31	508.61		849.46	2205.8		879.55	1710.7		879.55	3499.7		883.14	2787.7		883.66	3617.1		846.88	1860.6		883.66	2293.9
822.72	4896		847.49	2354.7		884.26	1654.2		884.26	2047		849.89	2310.5		849.89	2549.3		849.89	2445.8		842.92	504		850.07	2225.7		880.15	1804.3		880.15	3666.2		883.74	2776.7		884.26	3634.1		847.49	1869.2		884.26	2340.9
823.31	4850.8		848.1	2311.1		884.86	1615.7		884.86	1988.5		850.5	2331.6		850.5	2560.6		850.5	2429.2		843.53	510.24		850.68	2215.9		880.74	1784.3		880.74	3529.2		884.34	2816.7		884.86	3610.6		848.1	1879.6		884.86	2321.9
823.9	4814.2		848.71	2246.7		885.46	1615.7		885.46	2011		851.11	2336.2		851.11	2571.1		851.11	2416.2		844.14	491.33		851.3	2202.5		881.35	1768.2		881.35	3573.7		884.94	2824.2		885.46	3664.6		848.71	1884.8		885.46	2334.9
824.49	4772.6		849.32	2216		886.06	1615.2		886.06	1996.5		851.72	2322		851.72	2522.6		851.72	2452.6		844.75	482.19		851.91	2219.3		881.95	1806.8		881.95	3594.7		885.54	2843.7		886.06	3578.6		849.32	1896.1		886.06	2376.9
825.08	4763.8		849.93	2194.7		886.66	1645.2		886.66	2044		852.33	2319.4		852.33	2524.2		852.33	2428.9		845.36	474.95		852.52	2219.4		882.54	1748.2		882.54	3654.2		886.14	2832.2		886.66	3646.6		849.93	1901.1		886.66	2384.9
825.67	4778.2		850.55	2148.1		887.26	1599.7		887.26	2042		852.94	2295.8		852.94	2598.9		852.94	2445.7		845.97	492.54		853.13	2202.1		883.14	1807.2		883.14	3719.2		886.74	2888.7		887.26	3735.6		850.55	1901.6		887.26	2381.9
826.26	4813.9		851.16	2121.1		887.86	1631.7		887.86	2049.5		853.55	2276		853.55	2590.3		853.55	2442.1		846.59	477.4		853.75	2192.6		883.74	1806.3		883.74	3567.2		887.33	2884.7		887.86	3741.6		851.16	1892.6		887.86	2390.9
826.85	4824.7		851.77	2080.2		888.46	1653.2		888.46	2020		854.16	2294		854.16	2548.8		854.16	2431.9		847.2	494.54		854.36	2205.7		884.34	1837.2		884.34	3604.2		887.93	2864.2		888.46	3734.6		851.77	1873.5		888.46	2369.9
827.44	4752.5		852.38	2037.6		889.06	1638.7		889.06	2050		854.76	2315.1		854.76	2545.8		854.76	2456.4		847.81	498.15		854.97	2232.8		884.94	1808.3		884.94	3649.2		888.53	2906.7		889.06	3820.6		852.38	1866.8		889.06	2415.9
828.03	4710.8		852.99	2009.3		889.66	1639.2		889.66	2011		855.37	2296.1		855.37	2545.3		855.37	2439		848.42	499.8		855.59	2236.4		885.54	1805.3		885.54	3710.7		889.13	2986.7		889.66	3830.6		852.99	1866.3		889.66	2453.4
828.62	4702.6		853.6	1953.2		890.26	1589.2		890.26	2005		855.98	2277.4		855.98	2539.1		855.98	2439		849.03	496.39		856.2	2241.3		886.14	1841.3		886.14	3710.7		889.73	2989.2		890.26	3628.6		853.6	1875.1		890.26	2466.9
829.21	4694.5		854.21	1940.5		890.85	1582.2		890.85	2019		856.59	2312		856.59	2561.8		856.59	2458.8		849.64	500.26		856.81	2234.3		886.74	1868.2		886.74	3739.7		890.33	3001.7		890.85	3879.6		854.21	1881.7		890.85	2551.4
829.8	4672		854.82	1947.9		891.46	1615.2		891.46	2105		857.2	2288.9		857.2	2590		857.2	2452.9		850.25	483.69		857.43	2240.7		887.33	1763.3		887.33	3711.7		890.93	2999.2		891.46	3759.6		854.82	1878		891.46	2458.4
830.39	4636.1		855.44	1923.7		892.05	1650.2		892.05	2080.5		857.81	2298.6		857.81	2569.1		857.81	2443.4		850.87	493.29		858.04	2235.6		887.93	1898.2		887.93	3798.2		891.53	3019.7		892.05	3804.6		855.44	1892.4		892.05	2355.9
830.98	4655.6		856.05	1876		892.65	1605.2		892.65	2006.5		858.42	2311.3		858.42	2532		858.42	2447.9		851.48	496.43		858.65	2221.7		888.53	1920.3		888.53	3759.7		892.12	3086.7		892.65	3871.6		856.05	1906.8		892.65	2524.4
831.56	4638.4		856.66	1840.7		893.25	1642.2		893.25	2098.5		859.03	2304.6		859.03	2567.5		859.03	2445.1		852.09	483.91		859.27	2232.8		889.13	1918.2		889.13	3800.2		892.72	3069.7		893.25	3760.6		856.66	1907.6		893.25	2489.4
832.15	4621.5		857.27	1822.5		893.85	1626.7		893.85	2043.5		859.64	2283.9		859.64	2568.2		859.64	2439.7		852.7	486.57		859.88	2234.4		889.73	1911.3		889.73	3818.2		893.32	3035.7		893.85	3868.6		857.27	1890.8		893.85	2498.9
832.74	4637.6		857.88	1810.7		894.45	1584.2		894.45	2061		860.25	2290.1		860.25	2522		860.25	2456.5		853.31	499.7		860.49	2252.1		890.33	1932.2		890.33	3863.2		893.92	3169.7		894.45	3850.6		857.88	1873		894.45	2547.9
833.33	4598.6		858.49	1796.6		895.05	1653.2		895.05	2084		860.86	2287.3		860.86	2520		860.86	2477.1		853.92	486.03		861.1	2285.3		890.93	1981.3		890.93	3829.2		894.52	3153.7		895.05	3887.6		858.49	1874.8		895.05	2554.9
833.92	4515.5		859.1	1779.1		895.65	1602.2		895.65	2012.5		861.47	2268.6		861.47	2573.8		861.47	2490		854.54	498.87		861.72	2271.8		891.53	2009.3		891.53	3891.2		895.11	3100.7		895.65	3982.6		859.1	1913.6		895.65	2541.9
834.51	4479.6		859.71	1745.6		896.25	1595.2		896.25	1988.5		862.08	2286.4		862.08	2580.3		862.08	2504.3		855.15	506.45		862.33	2262.8		892.12	2021.2		892.12	3886.2		895.71	3174.7		896.25	3850.6		859.71	1925.9		896.25	2554.9
835.1	4508.4		860.32	1718.5		896.85	1615.7		896.85	2043.5		862.69	2287.9		862.69	2581		862.69	2474.6		855.76	500.87		862.94	2236		892.72	2030.2		892.72	3972.7		896.31	3311.7		896.85	4005.6		860.32	1920.4		896.85	2544.9
835.69	4501.1		860.94	1726.7		897.45	1625.2		897.45	2000		863.29	2309.9		863.29	2567.3		863.29	2481.4		856.37	495.79		863.56	2265.8		893.32	2006.2		893.32	3970.2		896.91	3175.2		897.45	4018.6		860.94	1917.3		897.45	2576.4
836.28	4499.1		861.55	1709.2		898.04	1620.7		898.04	2076.5		863.9	2300.4		863.9	2519.7		863.9	2514.3		856.98	498.68		864.17	2273.7		893.92	2027.8		893.92	4004.2		897.5	3240.7		898.04	3984.6		861.55	1914.8		898.04	2550.9
836.87	4452.9		862.16	1737.9		898.65	1626.2		898.65	2019.5		864.51	2295.4		864.51	2568.8		864.51	2450.2		857.59	493.86		864.78	2272.7		894.52	2003.8		894.52	4013.2		898.1	3278.2		898.65	4083.6		862.16	1910.3		898.65	2487.9
837.46	4425.1		862.77	1649.6		899.24	1612.2		899.24	1995.5		865.12	2293		865.12	2565.1		865.12	2448.4		858.2	489.31		865.4	2294.3		895.11	2069.7		895.11	4048.7		898.7	3411.7		899.24	3992.6		862.77	1922.6		899.24	2566.4
838.05	4429.1		863.38	1649.6		899.84	1538.7		899.84	2032		865.73	2289.6		865.73	2580.8		865.73	2454		858.82	497.09		866.01	2263.2		895.71	2028.2		895.71	4160.2		899.3	3183.7		899.84	4163.6		863.38	1910.3		899.84	2630.4
838.64	4386.8		863.99	1853.7		900.44	1643.7		900.44	2023		866.34	2323.3		866.34	2576.3		866.34	2456.7		859.43	492.76		866.62	2254.3		896.31	2080.3		896.31	4143.7		899.9	3342.2		900.44	4062.6		863.99	1926		900.44	2602.9
839.23	4358.3		864.6	1641.9		901.04	1533.2		901.04	1973.5		866.95	2327.4		866.95	2557.4		866.95	2473.6		860.04	482.21		867.24	2296.1		896.91	2044.7		896.91	4097.2		900.49	3384.7		901.04	4254.6		864.6	1920.9		901.04	2660.9
839.82	4313.7		865.21	1655.5		901.64	1550.7		901.64	2049.5		867.56	2305.4		867.56	2561.9		867.56	2489.5		860.65	484.94		867.85	2244.2		897.5	2085.2		897.5	4085.2		901.09	3406.7		901.64	4151.6		865.21	1920.7		901.64	2689.4
840.4	4338.5		865.83	1672.8		902.23	1639.2		902.23	2043		868.17	2293.1		868.17	2636.5		868.17	2466.1		861.26	505.27		868.46	2296		898.1	2106.8		898.1	4156.7		901.69	3401.7		902.23	4243.6		865.83	1954.5		902.23	2569.9
840.99	4266.9		866.44	1634.6		902.83	1584.2		902.83	2062		868.78	2283		868.78	2601.1		868.78	2501.6		861.87	506.38		869.07	2320.9		898.7	2121.2		898.7	4191.2		902.28	3470.7		902.83	4183.6		866.44	1960.8		902.83	2682.9
841.58	4253.6		867.05	1585.9		903.43	1572.7		903.43	2019		869.39	2301.2		869.39	2558.1		869.39	2524.2		862.48	505.94		869.69	2300.7		899.3	2097.2		899.3	4199.7		902.88	3528.2		903.43	4174.6		867.05	1948.3		903.43	2653.9
842.17	4171		867.66	1615.2		904.03	1577.7		904.03	2030		870	2286.6		870	2586.3		870	2519.1		863.1	509.11		870.3	2311.9		899.9	2179.7		899.9	4248.2		903.48	3594.2		904.03	4356.6		867.66	1931		904.03	2700.9
842.76	4179		868.27	1584		904.63	1560.2		904.63	2055		870.61	2288		870.61	2538.3		870.61	2474.3		863.71	496.24		870.91	2311.3		900.49	2126.2		900.49	4370.2		904.08	3658.2		904.63	4292.6		868.27	1928.3		904.63	2770.9
843.35	4160		868.88	1586.7		905.23	1620.2		905.23	2090		871.22	2316.9		871.22	2535.6		871.22	2485		864.32	495.62		871.53	2314.6		901.09	2202.7		901.09	4287.7		904.67	3535.7		905.23	4217.6		868.88	1919.4		905.23	2755.9
843.94	4112		869.49	1605.8		905.83	1546.2		905.83	2047		871.82	2328.9		871.82	2622		871.82	2481.8		864.93	496.5		872.14	2297.8		901.69	2231.8		901.69	4383.2		905.27	3684.2		905.83	4265.6		869.49	1941.6		905.83	2829.4
844.53	4019.4		870.1	1592.5		906.42	1580.7		906.42	2038		872.43	2323.7		872.43	2629.6		872.43	2522.9		865.54	510.98		872.75	2307.4		902.28	2254.2		902.28	4424.7		905.87	3730.7		906.42	4357.6		870.1	1941.1		906.42	2782.9
845.12	4125.1		870.72	1593.8		907.02	1576.2		907.02	2077.5		873.04	2300.3		873.04	2606.2		873.04	2508.2		866.15	497.45		873.37	2305.6		902.88	2216.2		902.88	4349.2		906.46	3757.7		907.02	4399.6		870.72	1962		907.02	2768.9
845.71	4050		871.33	1563		907.62	1572.7		907.62	2020		873.65	2306.5		873.65	2597.2		873.65	2525.8		866.77	504.46		873.98	2329.8		903.48	2229.2		903.48	4459.2		907.06	3770.7		907.62	4449.6		871.33	1968.1		907.62	2876.9
846.3	4001.6		871.94	1519.3		908.22	1578.2		908.22	2086		874.26	2324.3		874.26	2600.6		874.26	2514		867.38	502.78		874.59	2359.2		904.08	2196.2		904.08	4462.2		907.66	3762.2		908.22	4552.6		871.94	1951.5		908.22	2816.9
846.89	3969.5		872.55	1540.2		908.82	1550.2		908.82	1987		874.87	2339.1		874.87	2646.4		874.87	2528.9		867.99	499.72		875.21	2362.7		904.67	2235.7		904.67	4494.7		908.25	3896.7		908.82	4446.6		872.55	1948.5		908.82	2858.9
847.48	3924.2		873.16	1558.6		909.41	1544.2		909.41	2036.5		875.48	2301.5		875.48	2638.2		875.48	2499.4		868.6	504.41		875.82	2307.6		905.27	2329.7		905.27	4508.7		908.85	3905.7		909.41	4491.6		873.16	1974		909.41	2763.9
848.07	3919.4		873.77	1552.5		910.01	1591.2		910.01	2062		876.09	2326		876.09	2593.4		876.09	2538.1		869.21	510.01		876.43	2316.9		905.87	2293.8		905.87	4540.2		909.45	3939.2		910.01	4574.6		873.77	1983.5		910.01	2924.4
848.65	3878.9		874.38	1547.3		910.61	1540.2		910.61	2064		876.7	2341.6		876.7	2555.3		876.7	2519.5		869.82	517.2		877.04	2323.7		906.46	2348.2		906.46	4530.2		910.04	3862.7		910.61	4638.6		874.38	1990		910.61	2927.9
849.24	3830		874.99	1521.1		911.21	1609.7		911.21	2041		877.31	2297.3		877.31	2549.7		877.31	2514.5		870.43	513.8		877.66	2330.1		907.06	2352.7		907.06	4614.7		910.64	4139.2		911.21	4580.6		874.99	1999		911.21	2959.9
849.83	3798.6		875.6	1516.1		911.8	1538.2		911.8	2065		877.92	2344.6		877.92	2599.2		877.92	2462		871.05	513.66		878.27	2323.6		907.66	2412.2		907.66	4628.2		911.24	4066.7		911.8	4451.6		875.6	2017.1		911.8	2896.9
850.42	3765.3		876.22	1519.5		912.4	1563.7		912.4	2093		878.53	2303		878.53	2647.5		878.53	2473.7		871.66	500.51		878.88	2356.2		908.25	2385.2		908.25	4658.2		911.83	4053.7		912.4	4747.6		876.22	1976.8		912.4	2975.9
851.01	3759		876.83	1513.6		913	1568.7		913	2096		879.14	2368.5		879.14	2646.6		879.14	2519		872.27	511.06		879.5	2351.6		908.85	2393.7		908.85	4699.7		912.43	4230.2		913	4284.6		876.83	2021.5		913	3045.9
851.6	3717.5		877.44	1541.6		913.59	1614.2		913.59	2120		879.75	2255.2		879.75	2637.2		879.75	2521.4		872.88	524.32		880.11	2331.9		909.45	2406.2		909.45	4757.7		913.03	4294.7		913.59	4780.6		877.44	2011		913.59	2997.9
852.19	3659.4		878.05	1521.8		914.19	1595.2		914.19	2076.5		880.35	2317.5		880.35	2634.3		880.35	2490		873.49	504.74		880.72	2340.3		910.04	2468.2		910.04	4828.7		913.62	4203.7		914.19	4692.6		878.05	1993.9		914.19	3123.9
852.78	3597		878.66	1501.4		914.79	1578.7		914.79	2089		880.96	2244.4		880.96	2687.5		880.96	2529.6		874.1	498.7		881.34	2358.1		910.64	2458.2		910.64	4846.7		914.22	4276.2		914.79	4848.6		878.66	2009.1		914.79	3117.4
853.37	3543.2		879.27	1517.2		915.39	1556.7		915.39	2089		881.57	2292.3		881.57	2656		881.57	2582.5		874.71	502.75		881.95	2337.8		911.24	2486.7		911.24	4907.2		914.81	4285.2		915.39	4933.6		879.27	2006		915.39	3107.9
853.96	3526.4		879.88	1504.7		915.98	1602.2		915.98	2077		882.18	2317.5		882.18	2676		882.18	2519.7		875.33	519.17		882.56	2368.9		911.83	2530.2		911.83	4852.7		915.41	4364.2		915.98	4913.6		879.88	2044.3		915.98	3111.9
854.55	3514.8		880.49	1494.2		916.58	1574.7		916.58	2062		882.79	2323.2		882.79	2650		882.79	2584.2		875.94	503.05		883.18	2436		912.43	2544.7		912.43	4917.2		916	4373.7		916.58	4899.6		880.49	2033.2		916.58	3101.9
855.14	3468.5		881.11	1488.4		917.18	1570.7		917.18	2147.5		883.4	2319.4		883.4	2619.8		883.4	2546.4		876.55	518.64		883.79	2447.9		913.03	2564.3		913.03	5040.7		916.6	4380.7		917.18	4860.6		881.11	2047.4		917.18	3116.4
855.73	3410.5		881.72	1541.4		917.78	1545.7		917.78	2100		884.01	2297.8		884.01	2670.1		884.01	2549.1		877.16	517.17		884.4	2424.4		913.62	2629.2		913.62	5058.2		917.2	4554.2		917.78	4945.6		881.72	2019.8		917.78	3168.9
856.32	3406.6		882.33	1524		918.37	1557.7		918.37	2119.5		884.62	2340.1		884.62	2701.2		884.62	2598.8		877.77	495.22		885.01	2402.3		914.22	2562.7		914.22	5128.7		917.79	4598.7		918.37	5015.6		882.33	2027.9		918.37	3206.9
856.91	3397.2		882.94	1513.7		918.97	1569.2		918.97	2093		885.23	2311.6		885.23	2652.6		885.23	2541.2		878.38	503.11		885.63	2401		914.81	2681.7		914.81	5039.2		918.39	4742.2		918.97	5036.6		882.94	2027.1		918.97	3242.9
857.49	3380.3		883.55	1527.6		919.56	1575.2		919.56	2090		885.84	2307.5		885.84	2707.4		885.84	2556.4		879	547.99		886.24	2422.7		915.41	2648.2		915.41	5126.7		918.98	4442.7		919.56	5082.6		883.55	2068.1		919.56	3118.9
858.08	3358.6		884.16	1469.4		920.16	1562.2		920.16	2132		886.45	2309.5		886.45	2742.7		886.45	2526.3		879.61	523.34		886.85	2449.7		916	2626.2		916	5097.2		919.58	4689.2		920.16	5059.6		884.16	2047.2		920.16	3291.4
858.67	3301.1		884.77	1499.3		920.76	1573.2		920.76	2065.5		887.06	2339.6		887.06	2700.4		887.06	2589.8		880.22	523.89		887.47	2473.7		916.6	2733.2		916.6	5188.2		920.17	4675.7		920.76	4934.6		884.77	2066.1		920.76	3284.9
859.26	3280.9		885.38	1469.7		921.35	1514.2		921.35	2123.5		887.67	2338.1		887.67	2704.9		887.67	2556.8		880.83	519.49		888.08	2428.9		917.2	2659.2		917.2	5208.2		920.77	4848.2		921.35	5135.6		885.38	2057.8		921.35	3336.9
859.85	3260.5		885.99	1464.4		921.95	1594.2		921.95	2111		888.28	2311		888.28	2722		888.28	2612.2		881.44	523.27		888.69	2476.5		917.79	2802.7		917.79	5281.2		921.36	4824.7		921.95	5177.6		885.99	2105		921.95	3370.9
860.44	3267.6		886.61	1507.4		922.55	1573.7		922.55	2150		888.88	2306.8		888.88	2712.5		888.88	2606.7		882.05	522.8		889.31	2476.9		918.39	2784.2		918.39	5242.2		921.96	4901.7		922.55	5299.6		886.61	2087.7		922.55	3314.4
861.03	3191.4		887.22	1493.7		923.14	1493.2		923.14	2124		889.49	2317.8		889.49	2708.8		889.49	2596.9		882.66	532.25		889.92	2481.1		918.98	2824.3		918.98	5358.2		922.56	4993.4		923.14	5402.6		887.22	2104.8		923.14	3354.9
861.62	3154.1		887.83	1447.2		923.74	1549.2		923.74	2139		890.1	2353.7		890.1	2746.2		890.1	2601.8		883.28	524.97		890.53	2515.4		919.58	2876.8		919.58	5403.2		923.15	4934.7		923.74	5435.6		887.83	2100.9		923.74	3497.9
862.21	3132		888.44	1427.9		924.34	1581.7		924.34	2131		890.71	2291.3		890.71	2741		890.71	2611.2		883.89	532.91		891.15	2465.7		920.17	2876.2		920.17	5476.2		923.75	5002.8		924.34	5328.6		888.44	2106.1		924.34	3505.9
862.8	3155.3		889.05	1463		924.93	1559.2		924.93	2136		891.32	2320.1		891.32	2770		891.32	2631.6		884.5	549.42		891.76	2534		920.77	2935.7		920.77	5499.7		924.34	4863.4		924.93	5378.6		889.05	2152.8		924.93	3479.9
863.39	3136.2		889.66	1474.5		925.53	1572.2		925.53	2161		891.93	2320.3		891.93	2756.4		891.93	2607.9		885.11	537.65		892.37	2538.1		921.36	2975.2		921.36	5487.2		924.94	5007.6		925.53	5351.6		889.66	2129.7		925.53	3479.4
863.98	3071.8		890.27	1451.1		926.12	1527.7		926.12	2159		892.54	2300.5		892.54	2731.7		892.54	2611.5		885.72	541.72		892.98	2573.5		921.96	2908.2		921.96	5649.7		925.53	5203.1		926.12	5302.6		890.27	2112.2		926.12	3538.4
864.57	3148		890.88	1497.8		926.72	1536.2		926.72	2101		893.15	2257.6		893.15	2756.5		893.15	2655.4		886.33	552.02		893.6	2544.2		922.56	2984.2		922.56	5552.1		926.13	5177.7		926.72	5468.6		890.88	2133.4		926.72	3443.9
865.16	3130.8		891.5	1479.4		927.32	1579.2		927.32	2121.5		893.76	2328.3		893.76	2746.9		893.76	2647.9		886.95	545.52		894.21	2555		923.15	2958		923.15	5537.6		926.72	5284.6		927.32	5480.6		891.5	2195.4		927.32	3560.9
865.75	3119.1		892.11	1462.6		927.91	1498.2		927.91	2167		894.37	2321.3		894.37	2744.8		894.37	2680.9		887.56	542.49		894.82	2599.5		923.75	3063.4		923.75	5608.5		927.32	5220.3		927.91	5474.6		892.11	2207.3		927.91	3641.9
866.33	3069.3		892.72	1469.3		928.51	1527.7		928.51	2155		894.98	2292.8		894.98	2842.9		894.98	2641.2		888.17	541.41		895.44	2598.1		924.34	3109.2		924.34	5597		927.91	5428.3		928.51	5121.6		892.72	2198.8		928.51	3693.9
866.92	3122.4		893.33	1477.4		929.1	1561.2		929.1	2167		895.59	2343.9		895.59	2873.2		895.59	2672.2		888.78	539.09		896.05	2611.7		924.94	3045		924.94	5770.2		928.51	5309.5		929.1	5631.6		893.33	2206.7		929.1	3701.4
867.51	3094.2		893.94	1447.5		929.7	1524.2		929.7	2189.5		896.2	2306.7		896.2	2847.4		896.2	2693.2		889.39	545.62		896.66	2668.4		925.53	3054.3		925.53	5798.2		929.1	5578.5		929.7	5752.6		893.94	2200.4		929.7	3651.9
868.1	3069.4		894.55	1438.8		930.29	1589.7		930.29	2211		896.81	2332.1		896.81	2857.4		896.81	2714.5		890	547.05		897.28	2639.1		926.13	3065.1		926.13	5772.5		929.69	5490.4		930.29	5804.6		894.55	2187.6		930.29	3675.9
868.69	3104		895.16	1452		930.89	1595.2		930.89	2235		897.41	2327.8		897.41	2838.7		897.41	2735.3		890.61	557.48		897.89	2675.8		926.72	3086		926.72	5719		930.29	5552.6		930.89	5694.6		895.16	2204.3		930.89	3773.9
869.28	3077.5		895.77	1449		931.48	1586.2		931.48	2232		898.02	2325.7		898.02	2804		898.02	2718.8		891.23	552.57		898.5	2672.6		927.32	3236.3		927.32	5833.9		930.88	5522.1		931.48	5894.6		895.77	2222.6		931.48	3830.9
869.87	3068.4		896.38	1468.9		932.08	1586.7		932.08	2258.5		898.63	2343.3		898.63	2863.2		898.63	2706.1		891.84	544.2		899.12	2708		927.91	3173		927.91	5817.5		931.48	5682.1		932.08	5947.6		896.38	2234.4		932.08	3921.9
870.46	3040.8		897	1473.3		932.68	1547.2		932.68	2272.5		899.24	2342.4		899.24	2869.9		899.24	2733.8		892.45	542.82		899.73	2685		928.51	3261.3		928.51	5909.2		932.07	5799		932.68	6042.6		897	2245		932.68	4015.4
871.05	3032.5		897.61	1467.7		933.27	1565.2		933.27	2252		899.85	2314.7		899.85	2877.4		899.85	2741		893.06	565.8		900.34	2718		929.1	3307.7		929.1	6031.2		932.67	5805.5		933.27	5924.6		897.61	2273.3		933.27	3843.9
871.64	3034		898.22	1456.6		933.87	1546.2		933.87	2248.5		900.46	2310.8		900.46	2939.8		900.46	2720.3		893.67	574.61		900.95	2759.2		929.69	3333.8		929.69	6107.5		933.26	5773.7		933.87	5963.6		898.22	2268.5		933.87	4108.9
872.23	2986.7		898.83	1435.9		934.46	1601.2		934.46	2300		901.07	2337.8		901.07	2944.8		901.07	2713.1		894.28	581.56		901.57	2759.9		930.29	3412.6		930.29	6120.6		933.85	5732.1		934.46	5971.6		898.83	2277.9		934.46	3894.9
872.82	3031.8		899.44	1427.6		935.06	1463.2		935.06	2310.5		901.68	2339.4		901.68	2932.3		901.68	2712.5		894.89	573.45		902.18	2779.1		930.88	3324.6		930.88	6150.9		934.45	5998.8		935.06	6206.6		899.44	2291.2		935.06	3986.9
873.41	2987.4		900.05	1439.3		935.65	1601.7		935.65	2332.5		902.29	2351.1		902.29	2957.3		902.29	2743.3		895.51	561.7		902.79	2810.9		931.48	3415.3		931.48	6112.6		935.04	6039.2		935.65	6021.6		900.05	2330.5		935.65	4065.4
874	3005		900.66	1445.5		936.25	1504.2		936.25	2300		902.9	2372.4		902.9	3005.7		902.9	2776.5		896.12	561.81		903.41	2824.7		932.07	3360.8		932.07	6222.2		935.64	6033.4		936.25	6204.6		900.66	2355.9		936.25	4100.9
874.59	3017.5		901.27	1453.1		936.84	1578.2		936.84	2343		903.51	2363		903.51	3016.7		903.51	2780.8		896.73	566.11		904.02	2825.5		932.67	3509		932.67	6245.9		936.23	6099.1		936.84	6172.6		901.27	2377		936.84	4211.9
875.17	3023.7		901.89	1421.6		937.44	1556.2		937.44	2321.5		904.12	2361.7		904.12	2989		904.12	2795.3		897.34	570.17		904.63	2863.7		933.26	3476.8		933.26	6363		936.82	6082.1		937.44	6166.6		901.89	2373.9		937.44	4248.9
875.76	2998		902.5	1434.6		938.03	1564.7		938.03	2329.5		904.73	2356.2		904.73	2995.7		904.73	2789.5		897.95	579.19		905.25	2896.6		933.85	3507.7		933.85	6397.1		937.42	6027.1		938.03	6211.6		902.5	2358.4		938.03	4189.9
876.35	2998		903.11	1417.4		938.63	1566.2		938.63	2313		905.34	2364		905.34	3030.7		905.34	2821.2		898.56	585.35		905.86	2888.9		934.45	3535.3		934.45	6445		938.01	6131.2		938.63	6153.6		903.11	2391		938.63	4249.4
876.94	2968.9		903.72	1426.2		939.22	1626.2		939.22	2350.5		905.94	2326.2		905.94	3056.3		905.94	2848.9		899.18	594.99		906.47	2916.9		935.04	3637.9		935.04	6442.2		938.6	6195		939.22	6400.6		903.72	2418.9		939.22	4292.9
877.53	2991.8		904.33	1427.5		939.82	1529.7		939.82	2391		906.55	2325.8		906.55	3079		906.55	2892		899.79	600.21		907.09	2978.1		935.64	3575.5		935.64	6510.4		939.2	6059.9		939.82	6253.6		904.33	2437		939.82	4226.4
878.12	2983.9		904.94	1428.4		940.41	1596.7		940.41	2353		907.16	2355		907.16	3067.9		907.16	2912.8		900.4	609.52		907.7	2991.2		936.23	3624.6		936.23	6553.5		939.79	6173.6		940.41	6376.6		904.94	2442.9		940.41	4357.9
878.71	2968.1		905.55	1440		941.01	1623.2		941.01	2308		907.77	2368.1		907.77	3090.7		907.77	2875.9		901.01	607.82		908.31	2971.9		936.82	3653.7		936.82	6552		940.39	6294.4		941.01	6518.6		905.55	2422.3		941.01	4455.4
879.3	2973.8		906.16	1423.8		941.6	1604.2		941.6	2342		908.38	2367.7		908.38	3139		908.38	2875		901.62	602.12		908.92	2972		937.42	3652.2		937.42	6498.6		940.98	6414.7		941.6	6583.6		906.16	2454		941.6	4355.9
879.89	2970.5		906.77	1382.1		942.2	1574.7		942.2	2402		908.99	2401.2		908.99	3167.3		908.99	2856.7		902.23	601.56		909.54	3023.9		938.01	3644		938.01	6595.2		941.57	6377.6		942.2	6416.6		906.77	2498.9		942.2	4455.9
880.48	2975.2		907.39	1408.2		942.79	1572.2		942.79	2441		909.6	2385.4		909.6	3140.3		909.6	2901.8		902.84	618.48		910.15	3066.1		938.6	3720.5		938.6	6571.1		942.16	6478.7		942.79	6504.6		907.39	2487.1		942.79	4377.9
881.07	2919		908	1385.4		943.39	1624.7		943.39	2429		910.21	2378.7		910.21	3168.4		910.21	2960.1		903.46	637.39		910.76	3103.8		939.2	3698.5		939.2	6554.7		942.76	6616.3		943.39	6589.6		908	2547.4		943.39	4558.4
881.66	2898.3		908.61	1403.4		943.98	1604.7		943.98	2437.5		910.82	2362.2		910.82	3175.7		910.82	2997		904.07	612.98		911.38	3150.3		939.79	3730.3		939.79	6655		943.35	6550.2		943.98	6554.6		908.61	2535.4		943.98	4513.9
882.25	2934.9		909.22	1403.6		944.57	1637.2		944.57	2542.5		911.43	2401.7		911.43	3178.2		911.43	2969.6		904.68	623.88		911.99	3168		940.39	3812.7		940.39	6701		943.94	6619.4		944.57	6773.6		909.22	2439.3		944.57	4534.9
882.84	2939		909.83	1408.3		945.17	1652.2		945.17	2496		912.04	2386.2		912.04	3249.6		912.04	2947.5		905.29	629.81		912.6	3228.2		940.98	3707.6		940.98	6733.8		944.54	6747.7		945.17	6552.6		909.83	2570.6		945.17	4599.9
883.42	2928.5		910.44	1401.2		945.76	1552.2		945.76	2563.5		912.65	2373.1		912.65	3201.4		912.65	2992.5		905.9	623.57		913.22	3196.9		941.57	3845.6		941.57	6837.5		945.13	6828.6		945.76	6743.6		910.44	2592.6		945.76	4601.9
884.01	2933.8		911.05	1383.1		946.36	1606.2		946.36	2512.5		913.26	2391.7		913.26	3251.5		913.26	2988.9		906.51	627.92		913.83	3217.8		942.16	3904.6		942.16	6735.5		945.72	6873.9		946.36	6852.6		911.05	2577.6		946.36	4671.4
884.6	2930.4		911.66	1393.7		946.95	1616.2		946.95	2492		913.87	2393		913.87	3260.4		913.87	2983.4		907.12	636.5		914.44	3176.9		942.76	3889		942.76	6996.1		946.32	6842.8		946.95	6796.6		911.66	2629		946.95	4641.9
885.19	2912		912.28	1369.1		947.54	1639.2		947.54	2594.5		914.47	2351.8		914.47	3265.4		914.47	3003.2		907.74	677.84		915.06	3263.4		943.35	3987.7		943.35	6981.1		946.91	6925.9		947.54	6804.6		912.28	2617.6		947.54	4714.9
885.78	2912.9		912.89	1399.9		948.14	1655.2		948.14	2597.5		915.08	2443.2		915.08	3262.7		915.08	3081.7		908.35	664.16		915.67	3320		943.94	3969.5		943.94	7016.9		947.5	6923.1		948.14	6983.6		912.89	2654.2		948.14	4791.9
886.37	2927.2		913.5	1390.5		948.73	1660.2		948.73	2570		915.69	2364		915.69	3291.7		915.69	3084.8		908.96	669.3		916.28	3361.8		944.54	4038.9		944.54	7135.5		948.09	6954.9		948.73	6970.6		913.5	2690.4		948.73	4796.9
886.96	2924.6		914.11	1412.2		949.33	1655.2		949.33	2555.5		916.3	2455.2		916.3	3361.6		916.3	3076.3		909.57	663.06		916.89	3363.1		945.13	4007.1		945.13	7034		948.69	7073.9		949.33	7149.6		914.11	2687		949.33	4806.9
887.55	2931.7		914.72	1383		949.92	1656.2		949.92	2645		916.91	2419.9		916.91	3362		916.91	3135.1		910.18	670.4		917.51	3407.8		945.72	3976.3		945.72	7104.6		949.28	7129.4		949.92	6867.6		914.72	2732.4		949.92	4583.9
888.14	2950.3		915.33	1399.5		950.51	1650.7		950.51	2653		917.52	2447.7		917.52	3416.6		917.52	3220.9		910.79	650.08		918.12	3445.2		946.32	4152.8		946.32	7177.4		949.87	7135		950.51	7034.6		915.33	2744.1		950.51	4896.4
888.73	2926.8		915.94	1383.1		951.11	1667.2		951.11	2562		918.13	2417.3		918.13	3447.7		918.13	3129.2		911.41	660.02		918.73	3434.4		946.91	4081.5		946.91	7115.7		950.47	7230.3		951.11	6994.6		915.94	2782.6		951.11	4872.4
889.32	2920.2		916.55	1379		951.7	1634.2		951.7	2679.5		918.74	2448.3		918.74	3492.4		918.74	3167.5		912.02	668.28		919.35	3449.8		947.5	4148.8		947.5	7280		951.06	7187.6		951.7	7075.6		916.55	2780.8		951.7	4966.9
889.91	2907.4		917.16	1379.6		952.29	1668.7		952.29	2646		919.35	2414.3		919.35	3511.8		919.35	3147.5		912.63	698.33		919.96	3495.2		948.09	4218.3		948.09	7217.9		951.65	7203.7		952.29	7192.6		917.16	2789		952.29	4926.9
890.5	2892		917.78	1405.4		952.89	1662.2		952.89	2691		919.96	2409.7		919.96	3542		919.96	3277.2		913.24	696.94		920.57	3515.2		948.69	4168.4		948.69	7250.1		952.24	7150.6		952.89	7020.6		917.78	2811.1		952.89	5001.4
891.09	2878.9		918.39	1362.3		953.48	1688.7		953.48	2765		920.57	2480.1		920.57	3507		920.57	3238.1		913.85	686.3		921.19	3567.5		949.28	4236.9		949.28	7329		952.84	7158.9		953.48	7080.6		918.39	2805.4		953.48	4977.4
891.68	2870.2		919	1366		954.07	1629.7		954.07	2768		921.18	2467.2		921.18	3551.6		921.18	3258.5		914.46	692.78		921.8	3561.8		949.87	4189.7		949.87	7304.1		953.43	7433.7		954.07	7367.6		919	2888.2		954.07	4990.9
892.26	2888.6		919.61	1386.8		954.67	1573.7		954.67	2748.5		921.79	2486		921.79	3619.6		921.79	3276.8		915.07	714.16		922.41	3677.5		950.47	4223.3		950.47	7355		954.02	7405.5		954.67	7174.6		919.61	2926.7		954.67	5049.4
892.85	2899.8		920.22	1385.3		955.26	1702.2		955.26	2774		922.4	2510.8		922.4	3597.6		922.4	3320.5		915.69	723.93		923.03	3666.4		951.06	4216.3		951.06	7358.1		954.61	7634.7		955.26	7381.6		920.22	2936.1		955.26	5082.9
893.44	2921.3		920.83	1366.5		955.85	1673.2		955.85	2806		923	2483.7		923	3683.6		923	3324.4		916.3	726.12		923.64	3637.2		951.65	4303.2		951.65	7427.6		955.2	7718.4		955.85	7120.6		920.83	2973.3		955.85	5292.4
894.03	2882.5		921.44	1339.6		956.45	1703.2		956.45	2806		923.61	2485.5		923.61	3751		923.61	3339.3		916.91	755.84		924.25	3689.6		952.24	4355.4		952.24	7529		955.79	7638		956.45	7657.6		921.44	2987.9		956.45	5176.4
894.62	2827.1		922.05	1343.6		957.04	1735.2		957.04	2831		924.22	2488.2		924.22	3712.6		924.22	3343.9		917.52	755.79		924.86	3726.6		952.84	4301.8		952.84	7577.3		956.39	7613		957.04	7170.6		922.05	3004.8		957.04	5274.9
895.21	2900.4		922.67	1344.6		957.63	1734.7		957.63	2882.5		924.83	2538		924.83	3732.1		924.83	3415.4		918.13	765.2		925.48	3795.4		953.43	4401.2		953.43	7599.5		956.98	7528.9		957.63	7601.6		922.67	3034.7		957.63	5205.9
895.8	2879.4		923.28	1358.9		958.22	1781.7		958.22	2877		925.44	2548.3		925.44	3775.6		925.44	3424.3		918.74	759.2		926.09	3835.2		954.02	4375.4		954.02	7726.9		957.57	7715		958.22	7373.6		923.28	3065.3		958.22	5114.9
896.39	2895.6		923.89	1363.7		958.82	1755.2		958.82	2844.5		926.05	2522.6		926.05	3796.6		926.05	3494.2		919.35	751.8		926.7	3848.8		954.61	4355.2		954.61	7732.5		958.16	7940		958.82	7378.6		923.89	3078		958.82	5191.9
896.98	2914.4		924.5	1344.4		959.41	1736.7		959.41	2967		926.66	2529.6		926.66	3876.6		926.66	3517.5		919.97	756.99		927.32	3873.6		955.2	4437.5		955.2	7723.2		958.75	7778.4		959.41	7566.6		924.5	3134.3		959.41	5283.9
897.57	2807.3		925.11	1351.2		960	1776.7		960	2929.5		927.27	2522.3		927.27	3932.1		927.27	3499		920.58	776.68		927.93	3885.1		955.79	4435.4		955.79	7703.7		959.35	7938.2		960	7555.6		925.11	3155.7		960	5248.9
898.16	2882.9		925.72	1348.2		960.6	1751.2		960.6	2996		927.88	2525.9		927.88	3918.8		927.88	3487.7		921.19	769.12		928.54	3902.3		956.39	4474.5		956.39	7773.2		959.94	7932.9		960.6	7658.6		925.72	3156.8		960.6	5336.9
898.75	2878.7		926.33	1334.3		961.19	1765.2		961.19	3044		928.49	2547.1		928.49	3958.8		928.49	3507		921.8	783.52		929.16	3976.1		956.98	4513		956.98	7834		960.53	7994.1		961.19	7417.6		926.33	3163.6		961.19	5494.9
899.34	2858		926.94	1328.3		961.78	1857.2		961.78	2948		929.1	2544.5		929.1	3979.9		929.1	3570.1		922.41	791.76		929.77	3992.6		957.57	4471.6		957.57	7807.1		961.12	7948.3		961.78	7532.6		926.94	3192.2		961.78	5449.9
899.93	2880.3		927.56	1327.6		962.37	1833.2		962.37	3072.5		929.71	2543.8		929.71	3980.9		929.71	3579.6		923.02	797.24		930.38	4068.8		958.16	4526.3		958.16	7944.1		961.71	7947.4		962.37	7625.6		927.56	3209.6		962.37	5512.4
900.52	2873.3		928.17	1321.3		962.97	1840.2		962.97	3088		930.32	2544.5		930.32	3996.4		930.32	3624		923.64	799.51		931	4159.2		958.75	4550.7		958.75	7945.6		962.3	8058.2		962.97	7702.6		928.17	3240.4		962.97	5442.4
901.1	2827.9		928.78	1337		963.56	1816.2		963.56	3082.5		930.93	2566.1		930.93	4019.3		930.93	3644.2		924.25	793.67		931.61	4144.8		959.35	4619.5		959.35	7859.7		962.89	8040.6		963.56	7576.6		928.78	3260.3		963.56	5477.9
901.69	2850.7		929.39	1332.3		964.15	1810.2		964.15	3134.5		931.53	2571.4		931.53	4098		931.53	3668.8		924.86	804.22		932.22	4159.3		959.94	4513.6		959.94	7892.9		963.48	8122.8		964.15	7660.6		929.39	3298.2		964.15	5481.9
902.28	2831.8		930	1313.9		964.74	1881.2		964.74	3086		932.14	2596		932.14	4152.7		932.14	3696.4		925.47	807.75		932.83	4172.4		960.53	4576		960.53	7866.2		964.08	8156		964.74	7748.6		930	3351.5		964.74	5411.9
902.87	2840		930.61	1287		965.34	1908.7		965.34	3225		932.75	2617.5		932.75	4185.4		932.75	3740.3		926.08	830.23		933.45	4216.7		961.12	4662.7		961.12	7924.7		964.67	8349.7		965.34	7889.6		930.61	3381.2		965.34	5708.4
903.46	2853.5		931.22	1318		965.93	1923.7		965.93	3143		933.36	2635.9		933.36	4236.7		933.36	3777.7		926.69	842.91		934.06	4304.8		961.71	4635.6		961.71	8039.5		965.26	8287		965.93	7809.6		931.22	3356.4		965.93	5593.4
904.05	2871.5		931.83	1305.1		966.52	1896.2		966.52	3157.5		933.97	2632.8		933.97	4238.7		933.97	3765.8		927.3	843.87		934.67	4282.5		962.3	4658.3		962.3	8092.1		965.85	8225.1		966.52	7864.6		931.83	3361.6		966.52	5609.9
904.64	2847.3		932.44	1300.1		967.11	1918.7		967.11	3092		934.58	2660.1		934.58	4236		934.58	3792.8		927.92	863.1		935.29	4365.8		962.89	4745.7		962.89	8066.5		966.44	8306.5		967.11	7880.6		932.44	3398.4		967.11	5650.4
905.23	2838.1		933.06	1319.8		967.7	1907.2		967.7	3110		935.19	2657.3		935.19	4277		935.19	3812.3		928.53	829.64		935.9	4368.9		963.48	4712.8		963.48	8140.8		967.03	8333.6		967.7	7967.6		933.06	3442.9		967.7	5607.9
905.82	2852.2		933.67	1288.5		968.3	1909.2		968.3	3321		935.8	2647.3		935.8	4336.4		935.8	3841.9		929.14	838.72		936.51	4365.8		964.08	4759.9		964.08	8165.4		967.62	8438.9		968.3	8010.6		933.67	3461.3		968.3	5678.9
906.41	2831.5		934.28	1297.8		968.89	1935.2		968.89	3286		936.41	2594.8		936.41	4402.4		936.41	3842.5		929.75	877.67		937.13	4408.6		964.67	4707.7		964.67	8160.9		968.21	8428		968.89	8170.6		934.28	3486.2		968.89	5699.9
907	2776.6		934.89	1288.4		969.48	1936.7		969.48	3367		937.02	2676.9		937.02	4394.2		937.02	3885.9		930.36	877.14		937.74	4459.4		965.26	4729.2		965.26	8223		968.8	8459.4		969.48	8035.6		934.89	3532.9		969.48	5782.9
907.59	2823.1		935.5	1290.5		970.07	1921.7		970.07	3307.5		937.63	2706.1		937.63	4404.3		937.63	3957.6		930.97	892.05		938.35	4463.5		965.85	4863		965.85	8287.1		969.39	8494.2		970.07	7951.6		935.5	3560		970.07	5803.9
908.18	2872.6		936.11	1319		970.66	1885.2		970.66	3222		938.24	2711.4		938.24	4496.5		938.24	4040.1		931.59	913.43		938.97	4519.8		966.44	4854		966.44	8150.5		969.98	8550.6		970.66	8082.6		936.11	3634.1		970.66	5741.4
908.77	2830.5		936.72	1274.5		971.25	2034.7		971.25	3367.5		938.85	2747.3		938.85	4538.8		938.85	3996.2		932.2	929.64		939.58	4594.4		967.03	4836.8		967.03	8361.8		970.58	8461.2		971.25	8141.6		936.72	3627.9		971.25	5765.4
909.35	2793.9		937.33	1288.9		971.85	2042.2		971.85	3263.5		939.46	2642.6		939.46	4489.4		939.46	4059.8		932.81	913.13		940.19	4601.8		967.62	4922.3		967.62	8288		971.17	8479.4		971.85	8178.6		937.33	3561.6		971.85	5766.9
909.94	2787.3		937.95	1287.5		972.44	2019.2		972.44	3415		940.06	2756.2		940.06	4585.8		940.06	4002.3		933.42	926.35		940.8	4645.6		968.21	4886.8		968.21	8295.2		971.76	8593.8		972.44	8272.6		937.95	3694.8		972.44	5657.9
910.53	2835.4		938.56	1291.2		973.03	2028.7		973.03	3392.5		940.67	2790.8		940.67	4619.1		940.67	4073		934.03	912.25		941.42	4664.2		968.8	4846.1		968.8	8350.5		972.35	8692.4		973.03	8071.6		938.56	3695.8		973.03	5771.4
911.12	2797.7		939.17	1272		973.62	2039.2		973.62	3382.5		941.28	2712.9		941.28	4641.9		941.28	4135.3		934.64	916.02		942.03	4683		969.39	4946.4		969.39	8364.9		972.94	8663.3		973.62	8206.6		939.17	3720.7		973.62	5883.4
911.71	2811.4		939.78	1261.3		974.21	2064.7		974.21	3196		941.89	2827.9		941.89	4675.1		941.89	4100		935.25	929.33		942.64	4705.7		969.98	4928.6		969.98	8415.5		973.53	8689		974.21	8200.6		939.78	3772.4		974.21	5925.4
912.3	2801.9		940.39	1278.3		974.8	2034.2		974.8	3469		942.5	2783.4		942.5	4697.8		942.5	4163.6		935.87	944.88		943.26	4742.2		970.58	4889.9		970.58	8385.9		974.12	8835.8		974.8	8153.6		940.39	3783.8		974.8	5910.9
912.89	2787.5		941	1273.5		975.39	2090.7		975.39	3584		943.11	2832		943.11	4798.2		943.11	4115.6		936.48	941.38		943.87	4782.9		971.17	5021.3		971.17	8416.1		974.71	8456.1		975.39	8319.6		941	3733.7		975.39	5829.9
913.48	2787.2		941.61	1291.4		975.99	2063.2		975.99	3444		943.72	2789.6		943.72	4778.1		943.72	4288.7		937.09	955.29		944.48	4846.8		971.76	4974.1		971.76	8404.2		975.3	8644.4		975.99	8220.6		941.61	3795		975.99	5907.4
914.07	2767.8		942.22	1284.7		976.58	2113.7		976.58	3449		944.33	2826.5		944.33	4698		944.33	4309.4		937.7	936.41		945.1	4916		972.35	5022.1		972.35	8468.1		975.89	8777.5		976.58	8423.6		942.22	3834.8		976.58	5896.9
914.66	2784		942.83	1270.8		977.17	2123.7		977.17	3525		944.94	2817.4		944.94	4865.5		944.94	4320.7		938.31	965.4		945.71	4939.9		972.94	5068.5		972.94	8536.4		976.48	8840.3		977.17	8371.6		942.83	3895.9		977.17	5948.9
915.25	2765.7		943.45	1269		977.76	2116.2		977.76	3629		945.55	2841.7		945.55	4940.4		945.55	4371.1		938.92	981.8		946.32	4928.6		973.53	4977.7		973.53	8508.3		977.07	8786.2		977.76	8441.6		943.45	3928.7		977.76	5973.9
915.84	2780.7		944.06	1243.9		978.35	2134.2		978.35	3576.5		946.16	2886.1		946.16	4929.1		946.16	4393.2		939.53	947.32		946.94	4953.1		974.12	5002.8		974.12	8509.4		977.66	8940.1		978.35	8353.6		944.06	3908.2		978.35	5955.4
916.43	2764.3		944.67	1278		978.94	2162.2		978.94	3730		946.77	2875.2		946.77	4970.8		946.77	4421.4		940.15	995.17		947.55	4973		974.71	5122.4		974.71	8560.8		978.25	9004.2		978.94	8350.6		944.67	3967.5		978.94	6097.4
917.02	2757		945.28	1228.6		979.53	2108.2		979.53	3434		947.38	2881.8		947.38	4975		947.38	4383.4		940.76	994.44		948.16	4997.4		975.3	5056.7		975.3	8588.3		978.84	8986		979.53	8533.6		945.28	3997.3		979.53	6214.4
917.61	2784.8		945.89	1213.7		980.12	2180.2		980.12	3618.5		947.99	2953.1		947.99	4997.4		947.99	4445.2		941.37	1003.6		948.77	5045.1		975.89	5052.9		975.89	8619.9		979.42	8957.3		980.12	8420.6		945.89	3976.6		980.12	6079.9
918.19	2785.8		946.5	1266.8		980.71	2192.7		980.71	3726.5		948.59	2954.8		948.59	5061.9		948.59	4527.5		941.98	1008.7		949.39	5108.6		976.48	5081.6		976.48	8619.8		980.02	8899		980.71	8411.6		946.5	4022.2		980.71	6156.9
918.78	2739.1		947.11	1276.2		981.3	2248.2		981.3	3657.5		949.2	2918.2		949.2	5101.5		949.2	4525.2		942.59	1023.9		950	5113.6		977.07	5134.5		977.07	8701.5		980.6	8928.2		981.3	8452.6		947.11	4016.5		981.3	6121.4
919.37	2756.5		947.72	1272.3		981.89	2256.2		981.89	3771.5		949.81	2950.5		949.81	5139.4		949.81	4555.1		943.2	1018.3		950.61	5130		977.66	5091.8		977.66	8726.9		981.19	9006.6		981.89	8480.6		947.72	4020.6		981.89	6099.9
919.96	2763.6		948.34	1285.6		982.48	2294.2		982.48	3786.5		950.42	2946.8		950.42	5192		950.42	4584.5		943.82	1031		951.23	5181.2		978.25	5167		978.25	8654.8		981.78	9038.7		982.48	8519.6		948.34	4108.8		982.48	6040.9
920.55	2746.5		948.95	1271.1		983.08	2280.2		983.08	3736		951.03	2949.6		951.03	5225.6		951.03	4600		944.43	1031.7		951.84	5178.4		978.84	5130.7		978.84	8649.9		982.37	9121.2		983.08	8690.6		948.95	4143.2		983.08	6211.9
921.14	2732.3		949.56	1265.8		983.66	2204.2		983.66	3692		951.64	2970.4		951.64	5260.9		951.64	4659.5		945.04	1036.9		952.45	5188.9		979.42	5038		979.42	8665.3		982.96	9221		983.66	8551.6		949.56	4138.7		983.66	6270.9
921.73	2712.4		950.17	1268.3		984.26	2272.7		984.26	3855.5		952.25	3017.1		952.25	5281.4		952.25	4652.3		945.65	1064.2		953.07	5251		980.02	5184		980.02	8727		983.55	9203		984.26	8698.6		950.17	4140		984.26	6330.4
922.32	2719.9		950.78	1268.5		984.84	2265.2		984.84	3933		952.86	3035.8		952.86	5314.9		952.86	4675.9		946.26	1066.9		953.68	5293.8		980.6	5251		980.6	8755.7		984.14	9175.1		984.84	8712.6		950.78	4169.4		984.84	6202.9
922.91	2747		951.39	1254.2		985.43	2355.2		985.43	3774.5		953.47	3003		953.47	5320.3		953.47	4724.4		946.87	1066.8		954.29	5303.3		981.19	5240.5		981.19	8770		984.73	9008		985.43	8640.6		951.39	4181.9		985.43	6238.9
923.5	2724.5		952	1271.9		986.03	2404.7		986.03	3883.5		954.08	3010.4		954.08	5327.2		954.08	4749.1		947.48	1086.3		954.91	5338.9		981.78	5256.6		981.78	8771.6		985.32	9267		986.03	8536.6		952	4224.6		986.03	6209.9
924.09	2718.6		952.61	1260.8		986.61	2393.2		986.61	3946		954.69	3063		954.69	5378.7		954.69	4794.7		948.1	1079.4		955.52	5356.6		982.37	5278.7		982.37	8860.9		985.91	9177.9		986.61	8528.6		952.61	4308.8		986.61	6265.9
924.68	2719.3		953.22	1242.7		987.21	2376.7		987.21	3892.5		955.3	3117.1		955.3	5399.2		955.3	4831.8		948.71	1089.4		956.13	5342		982.96	5212.7		982.96	8796.2		986.5	9165.6		987.21	8713.6		953.22	4343.7		987.21	6265.4
925.27	2719.4		953.84	1259.7		987.79	2388.2		987.79	3962		955.91	3099		955.91	5465.9		955.91	4808.2		949.32	1079.8		956.74	5363.3		983.55	5121.8		983.55	8857		987.09	9271.4		987.79	8720.6		953.84	4305.2		987.79	6419.9
925.86	2712.8		954.45	1289.1		988.39	2448.2		988.39	3908		956.52	3109.4		956.52	5541.1		956.52	4807.1		949.93	1099.8		957.36	5394.9		984.14	5237.6		984.14	8888.5		987.67	9385.2		988.39	8544.6		954.45	4354.9		988.39	6464.4
926.45	2697.9		955.06	1287		988.97	2393.7		988.97	3880.5		957.12	3127.1		957.12	5481.9		957.12	4834.3		950.54	1114.9		957.97	5448.7		984.73	5224.3		984.73	8867		988.26	9470.4		988.97	8605.6		955.06	4348.9		988.97	6420.9
927.03	2697.8		955.67	1264		989.57	2446.2		989.57	4002		957.73	3139.6		957.73	5538.8		957.73	4866.6		951.15	1121.3		958.58	5510.4		985.32	5273.3		985.32	8883.6		988.85	9436.3		989.57	8658.6		955.67	4358.4		989.57	6465.9
927.62	2669.7		956.28	1267.1		990.15	2456.7		990.15	4008.5		958.34	3168.1		958.34	5537.3		958.34	4926.8		951.76	1128.5		959.2	5472		985.91	5365.5		985.91	8986.2		989.44	9306.9		990.15	8892.6		956.28	4390.6		990.15	6473.4
928.21	2674.1		956.89	1256.5		990.74	2458.2		990.74	4101		958.95	3137.4		958.95	5580.3		958.95	4928.3		952.38	1127.3		959.81	5544		986.5	5364.3		986.5	8913.5		990.03	9156.4		990.74	8796.6		956.89	4417.2		990.74	6482.9
928.8	2689		957.5	1281.4		991.33	2480.2		991.33	4003.5		959.56	3185.7		959.56	5575.7		959.56	4919.7		952.99	1116		960.42	5559.5		987.09	5429.9		987.09	8990.1		990.62	9491.4		991.33	8762.6		957.5	4469.3		991.33	6203.4
929.39	2657.9		958.11	1297.4		991.92	2510.7		991.92	4044		960.17	3120.3		960.17	5650.2		960.17	4952.2		953.6	1132.5		961.04	5566.3		987.67	5353.5		987.67	8925.5		991.21	9375.4		991.92	8767.6		958.11	4501.6		991.92	6308.9
929.98	2641.4		958.73	1267.5		992.51	2519.7		992.51	4035.5		960.78	3175.7		960.78	5684.2		960.78	4988		954.21	1140.4		961.65	5590.4		988.26	5330		988.26	8892.7		991.79	9557.4		992.51	8820.6		958.73	4482.2		992.51	6606.9
930.57	2656.7		959.34	1296.5		993.1	2448.2		993.1	4109		961.39	3261.4		961.39	5666.3		961.39	4949.3		954.82	1137.9		962.26	5654.5		988.85	5404.9		988.85	8889.3		992.38	9485.7		993.1	9003.6		959.34	4540.7		993.1	6648.4
931.16	2671.8		959.95	1278.9		993.69	2303.2		993.69	4054		962	3200.3		962	5623.9		962	5080.3		955.43	1163.4		962.88	5662		989.44	5471		989.44	8992.4		992.97	9533.2		993.69	8714.6		959.95	4521.7		993.69	6636.4
931.75	2673.6		960.56	1287.4		994.28	2435.2		994.28	4074		962.61	3229.8		962.61	5708.9		962.61	5150.7		956.05	1143.5		963.49	5700.2		990.03	5393.8		990.03	9047.9		993.56	9486.9		994.28	8629.6		960.56	4507.7		994.28	6563.9
932.34	2664.4		961.17	1307.3		994.87	2462.2		994.87	4040		963.22	3232.4		963.22	5758.2		963.22	5151.6		956.66	1152.8		964.1	5688.7		990.62	5513.2		990.62	9057.3		994.15	9391.8		994.87	8866.6		961.17	4514		994.87	6624.9
932.93	2625.4		961.78	1292.6		995.46	2563.2		995.46	4151.5		963.83	3259		963.83	5795.1		963.83	5174.8		957.27	1162.3		964.71	5707.9		991.21	5414		991.21	9110		994.73	9489.6		995.46	8829.6		961.78	4607.8		995.46	6554.9
933.52	2621.1		962.39	1294.7		996.05	2543.7		996.05	4135		964.44	3285.5		964.44	5807.6		964.44	5138.8		957.88	1155.4		965.33	5757.1		991.79	5530		991.79	9073.1		995.32	9451.2		996.05	8778.6		962.39	4582.2		996.05	6555.4
934.11	2636.6		963	1297.5		996.64	2614.2		996.64	4210		965.05	3284.6		965.05	5910.8		965.05	5190.7		958.49	1198.6		965.94	5780.8		992.38	5519.5		992.38	9074.8		995.91	9413.8		996.64	8882.6		963	4633.8		996.64	6579.4
934.7	2654.8		963.61	1303.8		997.23	2594.7		997.23	4187		965.65	3324.1		965.65	5966.6		965.65	5140		959.1	1226.5		966.55	5773.4		992.97	5533.2		992.97	9029.4		996.5	9485.9		997.23	8949.6		963.61	4671.3		997.23	6572.9
935.28	2654.2		964.23	1313.2		997.82	2671.7		997.82	4151		966.26	3319.2		966.26	5838.8		966.26	5166		959.71	1245.4		967.17	5813.7		993.56	5478.5		993.56	9071.6		997.09	9550.1		997.82	8959.6		964.23	4655.2		997.82	6609.9
935.87	2619.9		964.84	1290		998.41	2608.2		998.41	4214.5		966.87	3346.6		966.87	5870.5		966.87	5214.7		960.33	1217.4		967.78	5836.6		994.15	5505.9		994.15	9117.3		997.67	9710.1		998.41	9030.6		964.84	4644.1		998.41	6603.9
936.46	2617.4		965.45	1317.8		998.99	2600.7		998.99	4210.5		967.48	3334.6		967.48	5867		967.48	5263.9		960.94	1250.4		968.39	5867.1		994.73	5592.3		994.73	9114.3		998.26	9511.7		998.99	8740.6		965.45	4705.3		998.99	6705.4
937.05	2597.2		966.06	1353.7		999.58	2618.7		999.58	4149.5		968.09	3330.1		968.09	5946.1		968.09	5339.9		961.55	1250.4		969.01	5866.1		995.32	5621.5		995.32	9102.9		998.85	9500.7		999.58	8756.6		966.06	4699.8		999.58	6512.9
937.64	2605.3		966.67	1360		1000.2	2646.7		1000.2	4190		968.7	3346.6		968.7	6008.8		968.7	5323.3		962.16	1213.3		969.62	5840.3		995.91	5542.9		995.91	9223.2		999.44	9507.8		1000.2	8854.6		966.67	4735.2		1000.2	6474.9
938.23	2604		967.28	1339.5		1000.8	2590.2		1000.8	4180		969.31	3351.9		969.31	6021.1		969.31	5303.1		962.77	1251		970.23	5868.2		996.5	5588		996.5	9161.1		1000	9615.8		1000.8	8932.6		967.28	4743.6		1000.8	6586.9
938.82	2604.7		967.89	1343.8		1001.3	2664.7		1001.3	4231.5		969.92	3367.7		969.92	6080.2		969.92	5281.5		963.38	1231.9		970.85	5904.3		997.09	5555.8		997.09	9155.2		1000.6	9593.7		1001.3	8678.6		967.89	4793.5		1001.3	6532.9
939.41	2609.7		968.5	1347.4		1001.9	2673.2		1001.9	4258		970.53	3389.6		970.53	6042.9		970.53	5312.5		964	1254.5		971.46	5939.8		997.67	5613.8		997.67	9155		1001.2	9671.1		1001.9	8962.6		968.5	4781.9		1001.9	6622.4
940	2590.9		969.12	1357.5		1002.5	2643.7		1002.5	4147		971.14	3430.3		971.14	6033.6		971.14	5325		964.61	1272.5		972.07	5987.5		998.26	5607.8		998.26	9129.8		1001.8	9734		1002.5	8801.6		969.12	4762.8		1002.5	6782.9
940.59	2590.4		969.73	1359.9		1003.1	2671.7		1003.1	4175		971.75	3423.7		971.75	6101.1		971.75	5376.3		965.22	1315		972.68	6062.7		998.85	5655.5		998.85	9184.8		1002.4	9598.5		1003.1	8787.6		969.73	4808.6		1003.1	6800.4
941.18	2558.6		970.34	1373.6		1003.7	2664.2		1003.7	4214		972.36	3450.2		972.36	6084.8		972.36	5414.4		965.83	1309.2		973.3	6013.1		999.44	5631.4		999.44	9114.8		1003	9503.1		1003.7	8940.6		970.34	4823.4		1003.7	6723.9
941.77	2568.6		970.95	1386.5		1004.3	2717.2		1004.3	4200		972.97	3468.5		972.97	6113.5		972.97	5435.5		966.44	1290.4		973.91	6078.8		1000	5634.2		1000	9124.5		1003.5	9450		1004.3	8911.6		970.95	4870.9		1004.3	6691.9
942.36	2567.8		971.56	1393.5		1004.9	2785.7		1004.9	4376.5		973.58	3471.4		973.58	6157.4		973.58	5474.3		967.05	1286.1		974.52	6067.4		1000.6	5610		1000.6	9097.9		1004.1	9478.3		1004.9	8987.6		971.56	4913.4		1004.9	6882.4
942.95	2556.6		972.17	1403.4		1005.5	2754.2		1005.5	4271		974.18	3478.1		974.18	6181.4		974.18	5485.8		967.66	1308.1		975.14	6024.7		1001.2	5628		1001.2	9157.4		1004.7	9453.2		1005.5	8970.6		972.17	4922.9		1005.5	6683.4
943.54	2532.9		972.78	1409.1		1006.1	2826.7		1006.1	4252		974.79	3528.3		974.79	6240.2		974.79	5499.1		968.28	1304.3		975.75	6044.7		1001.8	5611.1		1001.8	9109.3		1005.3	9637.7		1006.1	8962.6		972.78	4944		1006.1	6731.4
944.12	2549.1		973.39	1412.8		1006.7	2792.2		1006.7	4274		975.4	3521.1		975.4	6241.1		975.4	5464.1		968.89	1298.9		976.36	6077		1002.4	5589		1002.4	9047.9		1005.9	9615.5		1006.7	9059.6		973.39	4972.1		1006.7	6772.4
944.71	2552.3		974.01	1411.1		1007.2	2683.2		1007.2	4378		976.01	3529.5		976.01	6249.5		976.01	5445.8		969.5	1326.2		976.98	6129.9		1003	5678.4		1003	9105.7		1006.5	9779.6		1007.2	9160.6		974.01	4978		1007.2	6958.4
945.3	2570.3		974.62	1455.3		1007.8	2756.2		1007.8	4331.5		976.62	3539.5		976.62	6244.2		976.62	5505.4		970.11	1332.1		977.59	6124.8		1003.5	5690.6		1003.5	9098.2		1007.1	9578.4		1007.8	9012.6		974.62	4988.8		1007.8	6878.4
945.89	2545.7		975.23	1458.2		1008.4	2835.2		1008.4	4455		977.23	3515.7		977.23	6228.4		977.23	5560		970.72	1330		978.2	6138.7		1004.1	5745.1		1004.1	9155.4		1007.7	9519.2		1008.4	9107.6		975.23	4958.5		1008.4	6838.9
946.48	2540.4		975.84	1457.2		1009	2855.2		1009	4265		977.84	3479		977.84	6229.4		977.84	5589.7		971.33	1314.6		978.82	6152.8		1004.7	5701.5		1004.7	9128.1		1008.2	9437.8		1009	9066.6		975.84	4997.5		1009	6955.4
947.07	2545.5		976.45	1475.7		1009.6	2821.2		1009.6	4448		978.45	3531.6		978.45	6320.3		978.45	5601.5		971.94	1314.6		979.43	6142.9		1005.3	5755.1		1005.3	9098.7		1008.8	9367.3		1009.6	8981.6		976.45	5040.3		1009.6	6915.9
947.66	2542.1		977.06	1488.1		1010.2	2850.2		1010.2	4526		979.06	3561.9		979.06	6360		979.06	5598.6		972.56	1339.9		980.04	6156.2		1005.9	5706.6		1005.9	9161.6		1009.4	9457.4		1010.2	9251.6		977.06	5015.4		1010.2	6972.4
948.25	2532.3		977.67	1427.8		1010.8	2892.7		1010.8	4452.5		979.67	3549.1		979.67	6335.8		979.67	5605.4		973.17	1331		980.65	6209.2		1006.5	5757.2		1006.5	9111		1010	9434.8		1010.8	8969.6		977.67	5049.2		1010.8	6766.9
948.84	2521.8		978.28	1464.4		1011.3	2797.7		1011.3	4430		980.28	3577.1		980.28	6417.6		980.28	5621.3		973.78	1355.5		981.27	6267.2		1007.1	5676.7		1007.1	9119.1		1010.6	9398.2		1011.3	9177.6		978.28	4987.8		1011.3	6952.9
949.43	2534.3		978.89	1501.6		1011.9	2865.2		1011.9	4411.5		980.89	3591.9		980.89	6378.8		980.89	5655.3		974.39	1363.2		981.88	6313.8		1007.7	5807.3		1007.7	9027.3		1011.2	9409.3		1011.9	9074.6		978.89	5005.2		1011.9	7025.9
950.02	2531.7		979.51	1508.3		1012.5	2837.7		1012.5	4416		981.5	3562.8		981.5	6402.4		981.5	5708.7		975	1338.4		982.49	6335.1		1008.2	5776.7		1008.2	9119.5		1011.8	9392.6		1012.5	9024.6		979.51	5048		1012.5	7101.4
950.61	2517		980.12	1496.9		1013.1	2877.2		1013.1	4463.5		982.11	3624.6		982.11	6376.2		982.11	5678.8		975.61	1367.9		983.11	6328.2		1008.8	5760.5		1008.8	9068.7		1012.3	9247.2		1013.1	8903.6		980.12	5069.7		1013.1	7008.9
951.2	2505		980.73	1520.4		1013.7	2926.7		1013.7	4413.5		982.71	3597.9		982.71	6467.7		982.71	5657.5		976.23	1367		983.72	6309.5		1009.4	5759.4		1009.4	9083.4		1012.9	9156.3		1013.7	9080.6		980.73	5061.4		1013.7	7120.9
951.79	2488.4		981.34	1506.5		1014.3	2890.7		1014.3	4503		983.32	3605		983.32	6420.9		983.32	5637.8		976.84	1299.4		984.33	6304.5		1010	5819		1010	8964.2		1013.5	9163.2		1014.3	8827.6		981.34	5089.7		1014.3	7047.4
952.38	2482.1		981.95	1559.2		1014.9	2858.7		1014.9	4429		983.93	3587.6		983.93	6489.5		983.93	5677.1		977.45	1339.6		984.95	6318.8		1010.6	5799.8		1010.6	8944.4		1014.1	9127.2		1014.9	8929.6		981.95	5166.8		1014.9	7008.9
952.96	2501.7		982.56	1566.6		1015.5	2823.7		1015.5	4472.5		984.54	3614.4		984.54	6493.1		984.54	5706.8		978.06	1339.3		985.56	6335.6		1011.2	5701.7		1011.2	9019.3		1014.7	9174.1		1015.5	8932.6		982.56	5160.7		1015.5	7102.4
953.55	2503.8		983.17	1544.5		1016	2917.7		1016	4521		985.15	3624.5		985.15	6525.6		985.15	5712.4		978.67	1370.9		986.17	6399.5		1011.8	5730		1011.8	8898.4		1015.3	9133.5		1016	9090.6		983.17	5180		1016	6984.4
954.14	2481.3		983.78	1592.8		1016.6	2922.2		1016.6	4437.5		985.76	3636.7		985.76	6530.4		985.76	5734.4		979.28	1367.6		986.79	6448.5		1012.3	5749.9		1012.3	8844		1015.9	9205.2		1016.6	8966.6		983.78	5132.3		1016.6	7210.9
954.73	2510.1		984.4	1588.8		1017.2	2981.2		1017.2	4486		986.37	3618.8		986.37	6509.2		986.37	5789.2		979.89	1356.1		987.4	6469.4		1012.9	5724.6		1012.9	8873.6		1016.5	9146.1		1017.2	8909.6		984.4	5129.9		1017.2	7178.4
955.32	2515.4		985.01	1594.6		1017.8	2928.2		1017.8	4496		986.98	3679.6		986.98	6536.9		986.98	5808.3		980.51	1381.3		988.01	6414.5		1013.5	5756.2		1013.5	8824.6		1017	9195.1		1017.8	8968.6		985.01	5156.9		1017.8	7209.9
955.91	2488		985.62	1586.9		1018.4	3065.7		1018.4	4515.5		987.59	3680.2		987.59	6517.1		987.59	5823.5		981.12	1344.1		988.63	6416.8		1014.1	5766.3		1014.1	8842.7		1017.6	9144		1018.4	8858.6		985.62	5201.8		1018.4	7121.9
956.5	2503.5		986.23	1602.1		1019	3009.7		1019	4482		988.2	3668.8		988.2	6611.1		988.2	5765.5		981.73	1348.7		989.24	6405.9		1014.7	5770.3		1014.7	8765.5		1018.2	9100.3		1019	9069.6		986.23	5212.3		1019	7158.9
957.09	2496.2		986.84	1602		1019.6	3017.7		1019.6	4550.5		988.81	3664.7		988.81	6580.7		988.81	5843.7		982.34	1382.8		989.85	6398.4		1015.3	5801.5		1015.3	8799.3		1018.8	8867.1		1019.6	8960.6		986.84	5220.9		1019.6	7073.9
957.68	2492.8		987.45	1628.9		1020.2	2927.2		1020.2	4623		989.42	3703.2		989.42	6609.2		989.42	5866.7		982.95	1392.5		990.46	6470.3		1015.9	5791.2		1015.9	8808.7		1019.4	9096.1		1020.2	8716.6		987.45	5220.3		1020.2	7185.4
958.27	2511.2		988.06	1659.9		1020.7	3025.2		1020.7	4624.5		990.03	3707.1		990.03	6579.7		990.03	5853.7		983.56	1386.8		991.08	6544.9		1016.5	5800.8		1016.5	8844.9		1020	9045.8		1020.7	9062.6		988.06	5177		1020.7	7143.9
958.86	2523.5		988.67	1662		1021.3	2973.2		1021.3	4525.5		990.64	3694.4		990.64	6636.7		990.64	5873.8		984.17	1384.7		991.69	6550.8		1017	5818.3		1017	8906.7		1020.5	9028.7		1021.3	8908.6		988.67	5172.5		1021.3	7232.9
959.45	2500.2		989.28	1688.4		1021.9	2981.2		1021.9	4511.5		991.24	3718.3		991.24	6696.4		991.24	5872.5		984.79	1415.5		992.3	6561.7		1017.6	5899.1		1017.6	8946.6		1021.1	9096.2		1021.9	8954.6		989.28	5243		1021.9	7293.4
960.04	2499.2		989.9	1711.6		1022.5	3037.2		1022.5	4488		991.85	3738.5		991.85	6718.3		991.85	5870.9		985.4	1381.8		992.92	6548.2		1018.2	5875.5		1018.2	8927.3		1021.7	9063.2		1022.5	8937.6		989.9	5293		1022.5	7229.9
960.63	2483.9		990.51	1709.3		1023.1	3009.2		1023.1	4504		992.46	3736.2		992.46	6682.3		992.46	5877.9		986.01	1372.7		993.53	6522.2		1018.8	5921.3		1018.8	8965.8		1022.3	8921		1023.1	8812.6		990.51	5280.3		1023.1	7345.4
961.21	2502		991.12	1707.4		1023.7	3044.2		1023.7	4557		993.07	3706.4		993.07	6698.6		993.07	5910.7		986.62	1403		994.14	6565.3		1019.4	6037.1		1019.4	8925.9		1022.9	8904.5		1023.7	8956.6		991.12	5339		1023.7	7170.9
961.8	2491.5		991.73	1691.1		1024.3	3070.2		1024.3	4651.5		993.68	3738.9		993.68	6744.4		993.68	5951.4		987.23	1390.2		994.76	6606.1		1020	6002.1		1020	8958.9		1023.5	9018.6		1024.3	8770.6		991.73	5339.6		1024.3	7208.4
962.39	2475		992.34	1708.7		1024.8	3037.2		1024.8	4617		994.29	3729.8		994.29	6806		994.29	5908.6		987.84	1403.3		995.37	6621.6		1020.5	5912.3		1020.5	8955.2		1024.1	9063.4		1024.8	8800.6		992.34	5264.5		1024.8	7300.4
962.98	2495		992.95	1738.2		1025.4	3032.2		1025.4	4625		994.9	3744		994.9	6778.9		994.9	5912.4		988.46	1426.7		995.98	6636.4		1021.1	5968.1		1021.1	8866		1024.7	8946.1		1025.4	8744.6		992.95	5269.2		1025.4	7349.4
963.57	2527		993.56	1759.6		1026	3008.2		1026	4566		995.51	3776.6		995.51	6732.8		995.51	5963.5		989.07	1413.7		996.6	6667.4		1021.7	5969		1021.7	8835.7		1025.2	8903.7		1026	8875.6		993.56	5271		1026	7398.4
964.16	2482.8		994.17	1787.9		1026.6	3071.2		1026.6	4497		996.12	3750.6		996.12	6788.4		996.12	6008.3		989.68	1402.2		997.21	6673.2		1022.3	5973.3		1022.3	8779.8		1025.8	8882.1		1026.6	8737.6		994.17	5299.2		1026.6	7461.9
964.75	2472.1		994.79	1769.7		1027.2	3115.2		1027.2	4583		996.73	3728.8		996.73	6775.9		996.73	6084.6		990.29	1419		997.82	6676.2		1022.9	5879		1022.9	8790.9		1026.4	8735		1027.2	8845.6		994.79	5350.3		1027.2	7303.9
965.34	2472.8		995.4	1809.9		1027.8	3078.7		1027.8	4618.5		997.34	3742.9		997.34	6840.4		997.34	6009.6		990.9	1397.8		998.43	6672.3		1023.5	6068		1023.5	8818.3		1027	8772.2		1027.8	8734.6		995.4	5407.2		1027.8	7373.9
965.93	2476.9		996.01	1817		1028.4	3100.2		1028.4	4677.5		997.95	3779.2		997.95	6867.1		997.95	5957		991.51	1415.9		999.05	6711.8		1024.1	6020.3		1024.1	8815.5		1027.6	8777.2		1028.4	8738.6		996.01	5373.4		1028.4	7267.9
966.52	2504.9		996.62	1813		1028.9	3155.7		1028.9	4628		998.56	3778.4		998.56	6936.3		998.56	6046.2		992.12	1426.8		999.66	6739.2		1024.7	6017.4		1024.7	8745.6		1028.2	8741.6		1028.9	8702.6		996.62	5416.6		1028.9	7230.4
967.11	2479.8		997.23	1812		1029.5	3167.7		1029.5	4585		999.17	3800.6		999.17	6939.6		999.17	6047.6		992.74	1440.7		1000.3	6727.9		1025.2	5907.9		1025.2	8698.2		1028.7	8726.4		1029.5	8678.6		997.23	5453.1		1029.5	7311.4
967.7	2501.3		997.84	1875.8		1030.1	3039.2		1030.1	4645.5		999.77	3816.4		999.77	6902.5		999.77	6025.1		993.35	1437.2		1000.9	6777.9		1025.8	5952.6		1025.8	8737.2		1029.3	8717.6		1030.1	8664.6		997.84	5409.5		1030.1	7414.9
968.29	2485.6		998.45	1824.5		1030.7	3141.7		1030.7	4614		1000.4	3811.1		1000.4	6916.8		1000.4	6078.2		993.96	1430.2		1001.5	6736		1026.4	5995		1026.4	8707.9		1029.9	8603.2		1030.7	8587.6		998.45	5364.5		1030.7	7329.4
968.88	2478.6		999.06	1920.6		1031.3	3074.2		1031.3	4586.5		1001	3769.8		1001	6946		1001	6067.1		994.57	1427.7		1002.1	6774.2		1027	6040.9		1027	8546.6		1030.5	8557.8		1031.3	8604.6		999.06	5458.6		1031.3	7150.9
969.47	2506.8		999.67	1934.4		1031.9	3173.7		1031.9	4499		1001.6	3803.8		1001.6	6950		1001.6	6082.9		995.18	1412.1		1002.7	6786.9		1027.6	5990.6		1027.6	8636.2		1031.1	8500.4		1031.9	8595.6		999.67	5515.5		1031.9	7299.4
970.05	2459.3		1000.3	1930.4		1032.5	3057.2		1032.5	4672		1002.2	3818.6		1002.2	6994.4		1002.2	6100.2		995.79	1427		1003.3	6785		1028.2	6051.4		1028.2	8611.3		1031.7	8462.5		1032.5	8517.6		1000.3	5499		1032.5	7468.9
970.64	2439.9		1000.9	1907.8		1033.1	3117.7		1033.1	4763.5		1002.8	3806.4		1002.8	6916.9		1002.8	6125.5		996.4	1445		1004	6791.1		1028.7	6080.2		1028.7	8602.9		1032.2	8395.4		1033.1	8572.6		1000.9	5473.2		1033.1	7355.9
971.23	2481.3		1001.5	1924.9		1033.6	3136.2		1033.6	4696		1003.4	3861.5		1003.4	7072.2		1003.4	6083		997.02	1405		1004.6	6805		1029.3	6011.8		1029.3	8554.4		1032.8	8407.7		1033.6	8583.6		1001.5	5515.5		1033.6	7257.4
971.82	2431.7		1002.1	1931		1034.2	3118.2		1034.2	4675.5		1004	3822.9		1004	7095.3		1004	6089.3		997.63	1478.3		1005.2	6834.6		1029.9	5987.5		1029.9	8479.7		1033.4	8291		1034.2	8416.6		1002.1	5561.8		1034.2	7409.4
972.41	2430.3		1002.7	1957.9		1034.8	3102.2		1034.8	4629		1004.6	3887.2		1004.6	7047.2		1004.6	6177.5		998.24	1455.8		1005.8	6900.1		1030.5	5937.7		1030.5	8442.4		1034	8319.2		1034.8	8341.6		1002.7	5482.4		1034.8	7390.4
973	2430.7		1003.3	1962.8		1035.4	3113.2		1035.4	4620		1005.3	3906.4		1005.3	7048.4		1005.3	6109.9		998.85	1411.3		1006.4	6871		1031.1	5968.2		1031.1	8429.5		1034.6	8375.7		1035.4	8502.6		1003.3	5477.1		1035.4	7416.9
973.59	2479.8		1004	1996.1		1036	3056.2		1036	4534		1005.9	3849.1		1005.9	7112.3		1005.9	6192		999.46	1410.2		1007	6883.1		1031.7	6023.7		1031.7	8421.9		1035.2	8241.8		1036	8352.6		1004	5524.6		1036	7564.9
974.18	2447.3		1004.6	2000.1		1036.6	3074.2		1036.6	4645		1006.5	3834.1		1006.5	7111.8		1006.5	6174		1000.1	1412.6		1007.6	6870.6		1032.2	6020.3		1032.2	8431.4		1035.8	8219		1036.6	8307.6		1004.6	5552.2		1036.6	7439.9
974.77	2448.5		1005.2	1976.2		1037.2	3121.7		1037.2	4615.5		1007.1	3825.7		1007.1	7127.7		1007.1	6232.7		1000.7	1436.3		1008.2	6880		1032.8	6063.6		1032.8	8456.6		1036.3	8134		1037.2	8263.6		1005.2	5551.5		1037.2	7339.4
975.36	2428.7		1005.8	1994		1037.7	3167.7		1037.7	4712		1007.7	3879.4		1007.7	7177.3		1007.7	6227.4		1001.3	1459.1		1008.9	6864.6		1033.4	6031.3		1033.4	8449.5		1036.9	7988.9		1037.7	8265.6		1005.8	5559		1037.7	7336.9
975.95	2448.2		1006.4	2026.8		1038.3	3166.2		1038.3	4634.5		1008.3	3899.3		1008.3	7199.9		1008.3	6225.3		1001.9	1486.2		1009.5	6952.5		1034	5982.6		1034	8354.7		1037.5	8080.6		1038.3	8280.6		1006.4	5534.8		1038.3	7284.9
976.54	2455.6		1007	2049.4		1038.9	3131.2		1038.9	4594		1008.9	3914.9		1008.9	7193.8		1008.9	6216.9		1002.5	1476.5		1010.1	6994		1034.6	5986.1		1034.6	8389.2		1038.1	7891.2		1038.9	8385.6		1007	5567.8		1038.9	7338.4
977.13	2444.5		1007.6	2041		1039.5	3099.7		1039.5	4705		1009.5	3902.2		1009.5	7231.3		1009.5	6245.2		1003.1	1466.8		1010.7	6999.8		1035.2	5934.1		1035.2	8291.2		1038.7	8047.3		1039.5	8177.6		1007.6	5541.2		1039.5	7435.9
977.72	2435.1		1008.2	2041.2		1040.1	3165.2		1040.1	4624		1010.1	3897.4		1010.1	7218.1		1010.1	6294		1003.7	1433.6		1011.3	7009		1035.8	5919.2		1035.8	8201		1039.3	7960.7		1040.1	8109.6		1008.2	5550.1		1040.1	7472.4
978.31	2452.2		1008.8	2099.6		1040.7	3198.2		1040.7	4651		1010.7	3914.9		1010.7	7222.9		1010.7	6313.9		1004.4	1433.1		1011.9	7040.2		1036.3	6017.2		1036.3	8220.3		1039.8	8006		1040.7	8239.6		1008.8	5540.2		1040.7	7458.4
978.89	2411.7		1009.5	2114.2		1041.2	3160.2		1041.2	4692.5		1011.4	3891.6		1011.4	7273.5		1011.4	6324.4		1005	1433.8		1012.5	6982.1		1036.9	5944.7		1036.9	8239.1		1040.4	7790		1041.2	8122.6		1009.5	5563.6		1041.2	7390.9
979.48	2411.7		1010.1	2140.7		1041.8	3122.5		1041.8	4676.9		1012	3880.9		1012	7324.4		1012	6300		1005.6	1425.6		1013.1	6994.2		1037.5	6018.4		1037.5	8075.9		1041	7815.5		1041.8	8107.8		1010.1	5576.8		1041.8	7319.7
980.07	2386.2		1010.7	2098.4		1042.4	3082.4		1042.4	4676.9		1012.6	3902.3		1012.6	7350.4		1012.6	6294.3		1006.2	1438.7		1013.8	7029.4		1038.1	6007.3		1038.1	8201.7		1041.6	7688.1		1042.4	8074.6		1010.7	5570		1042.4	7196.5
980.66	2420.5		1011.3	2092.6		1043	3105.6		1043	4720.1		1013.2	3914.9		1013.2	7368.9		1013.2	6304.6		1006.8	1471.7		1014.4	7055.7		1038.7	5931.9		1038.7	8135.3		1042.2	7653.5		1043	7993.9		1011.3	5615.5		1043	7105.2
981.25	2427.5		1011.9	2115.9		1043.6	3081.7		1043.6	4681.8		1013.8	3942.1		1013.8	7326.9		1013.8	6316.8		1007.4	1471.9		1015	7052.2		1039.3	5963.5		1039.3	8150.5		1042.8	7774.6		1043.6	8036		1011.9	5483.8		1043.6	7226.1
981.84	2411.9		1012.5	2202.5		1044.2	3117.6		1044.2	4644.7		1014.4	3968.3		1014.4	7315.9		1014.4	6298		1008	1458.9		1015.6	7035.8		1039.8	5894.1		1039.8	8057		1043.3	7786.8		1044.2	7904.4		1012.5	5574.8		1044.2	7306.3
982.43	2419.1		1013.1	2183.1		1044.8	3045.2		1044.8	4530		1015	3937.6		1015	7357.4		1015	6409		1008.6	1443.5		1016.2	7020.9		1040.4	5946.6		1040.4	8018.3		1043.9	7806.3		1044.8	7851.3		1013.1	5585.1		1044.8	7317.9
983.02	2402.1		1013.7	2193.9		1045.3	3082.1		1045.3	4634.8		1015.6	3945.8		1015.6	7400.5		1015.6	6407.9		1009.2	1458.7		1016.8	7043		1041	5954.3		1041	8038.4		1044.5	7860.8		1045.3	7974.4		1013.7	5645.7		1045.3	7342.2
983.61	2399.4		1014.3	2188.6		1045.9	3148.4		1045.9	4654.5		1016.2	3930.9		1016.2	7416.6		1016.2	6434.9		1009.9	1447.2		1017.4	7040.6		1041.6	6008.9		1041.6	8080.5		1045.1	7541.7		1045.9	7831.7		1014.3	5659.5		1045.9	7302
984.2	2399.9		1015	2189.9		1046.5	3085.9		1046.5	4703.8		1016.8	3949.8		1016.8	7425.9		1016.8	6407.6		1010.5	1444.7		1018.1	7063.9		1042.2	6038		1042.2	7948.3		1045.7	7430		1046.5	7807.3		1015	5648.4		1046.5	7291.9
984.79	2375.2		1015.6	2215		1047.1	3136.2		1047.1	4634.2		1017.4	3924.5		1017.4	7475		1017.4	6351		1011.1	1490.5		1018.7	7150.2		1042.8	5895.6		1042.8	7929.2		1046.3	7415.2		1047.1	8008.8		1015.6	5665.6		1047.1	7142.4
985.38	2395.6		1016.2	2205		1047.7	3146.7		1047.7	4716.9		1018.1	3957.4		1018.1	7523.2		1018.1	6435.3		1011.7	1480.3		1019.3	7173.2		1043.3	6064.8		1043.3	7903.3		1046.8	7446		1047.7	7629		1016.2	5657.4		1047.7	7161.4
985.97	2412.6		1016.8	2210.8		1048.3	3136.4		1048.3	4721		1018.7	3976.4		1018.7	7560.7		1018.7	6477.2		1012.3	1482.2		1019.9	7148.2		1043.9	5872.8		1043.9	7855		1047.4	7364.1		1048.3	7637.7		1016.8	5599.4		1048.3	7123.2
986.56	2398.6		1017.4	2264.8		1048.8	3158.1		1048.8	4792.1		1019.3	3998		1019.3	7507		1019.3	6448.5		1012.9	1511.9		1020.5	7156.8		1044.5	5967.8		1044.5	7852.4		1048	7343.1		1048.8	7819		1017.4	5597.1		1048.8	7282.6
987.14	2382.7		1018	2267.4		1049.4	3048.1		1049.4	4714.6		1019.9	4000.9		1019.9	7512.4		1019.9	6486		1013.5	1478.6		1021.1	7127.2		1045.1	5932.2		1045.1	7790.1		1048.6	7268.2		1049.4	7695.9		1018	5594.3		1049.4	7199.1
987.73	2408.3		1018.6	2285.6		1050	3130.4		1050	4775.7		1020.5	3942.5		1020.5	7498.6		1020.5	6496.9		1014.1	1480		1021.7	7163.7		1045.7	5913.8		1045.7	7752.5		1049.2	7317.2		1050	7563.8		1018.6	5666.5		1050	7274
988.32	2373.3		1019.2	2275.3		1050.6	3139.5		1050.6	4696.1		1021.1	3976.3		1021.1	7577.3		1021.1	6427.9		1014.8	1443.1		1022.3	7127.1		1046.3	5970.3		1046.3	7750.2		1049.8	7141.4		1050.6	7703.7		1019.2	5660.6		1050.6	7174.5
988.91	2386.2		1019.8	2313.8		1051.2	3106.3		1051.2	4810.2		1021.7	3994.1		1021.7	7679.6		1021.7	6452.1		1015.4	1462.8		1023	7158.8		1046.8	5903.8		1046.8	7689.2		1050.3	7096.6		1051.2	7588		1019.8	5656.4		1051.2	7178.9
989.5	2380.1		1020.5	2299.3		1051.8	3084.8		1051.8	4731.6		1022.3	3957.4		1022.3	7616.5		1022.3	6494.7		1016	1472.8		1023.6	7191.9		1047.4	5933.2		1047.4	7735.7		1050.9	6908.4		1051.8	7604.5		1020.5	5624.5		1051.8	7172.2
990.09	2390.5		1021.1	2283.6		1052.3	3180.1		1052.3	4751.3		1022.9	4037.8		1022.9	7646.9		1022.9	6489.7		1016.6	1507.8		1024.2	7204.6		1048	5888.1		1048	7666		1051.5	6978		1052.3	7484.7		1021.1	5617.2		1052.3	7089.7
990.68	2380.6		1021.7	2332.5		1052.9	3155.4		1052.9	4807.9		1023.5	4026.2		1023.5	7646.2		1023.5	6522.9		1017.2	1497.8		1024.8	7238.8		1048.6	5948.9		1048.6	7639.5		1052.1	6985		1052.9	7479.6		1021.7	5615.7		1052.9	7105.6
991.27	2362		1022.3	2366.9		1053.5	3167.7		1053.5	4652.6		1024.1	4059.2		1024.1	7658.3		1024.1	6517.4		1017.8	1470.1		1025.4	7230.9		1049.2	5793		1049.2	7568.2		1052.7	6938.6		1053.5	7542		1022.3	5628.8		1053.5	7254.6
991.86	2383.8		1022.9	2348.6		1054.1	3029.2		1054.1	4664.3		1024.8	4044.5		1024.8	7659		1024.8	6543.6		1018.4	1478.2		1026	7192.4		1049.8	5827.8		1049.8	7590.1		1053.3	6818.1		1054.1	7284.8		1022.9	5653.3		1054.1	7150.5
992.45	2384		1023.5	2341		1054.7	3094.8		1054.7	4682.9		1025.4	4039.8		1025.4	7693.1		1025.4	6540.5		1019	1468.5		1026.6	7220.3		1050.3	5857.9		1050.3	7447.5		1053.8	6824.6		1054.7	7251.9		1023.5	5681.7		1054.7	7233.5
993.04	2397.4		1024.1	2366.8		1055.3	3147.7		1055.3	4840.4		1026	4023.1		1026	7712.8		1026	6565.3		1019.6	1476.5		1027.2	7187.3		1050.9	5889.3		1050.9	7493.6		1054.4	6674.9		1055.3	7273.2		1024.1	5628.2		1055.3	7152.8
993.63	2354.8		1024.7	2376.6		1055.8	3189.3		1055.8	4948		1026.6	4023.6		1026.6	7752.4		1026.6	6582.2		1020.3	1522.2		1027.9	7235.1		1051.5	5809.3		1051.5	7487.9		1055	6557.2		1055.8	7393.9		1024.7	5596.7		1055.8	7075.6
994.22	2381.9		1025.3	2406		1056.4	3140.9		1056.4	4899.8		1027.2	4062.5		1027.2	7745.5		1027.2	6622.7		1020.9	1511.9		1028.5	7288.1		1052.1	5863.6		1052.1	7383.9		1055.6	6474		1056.4	7136.2		1025.3	5645.9		1056.4	7064.2
994.81	2390.6		1026	2416.8		1057	3148		1057	4788.2		1027.8	4079.1		1027.8	7784.8		1027.8	6578.9		1021.5	1516.8		1029.1	7284.6		1052.7	5847		1052.7	7373.3		1056.2	6447.6		1057	7104		1026	5596.7		1057	7089.8
995.4	2401.2		1026.6	2441.4		1057.6	3132.4		1057.6	4910.8		1028.4	4070		1028.4	7790		1028.4	6618.9		1022.1	1531.3		1029.7	7299.4		1053.3	5749.7		1053.3	7272		1056.7	6389		1057.6	7157.7		1026.6	5637		1057.6	7011.5
995.98	2382.9		1027.2	2420.1		1058.2	3135.2		1058.2	4978.4		1029	4078.9		1029	7771.3		1029	6622.4		1022.7	1513.4		1030.3	7296.1		1053.8	5768.3		1053.8	7219.1		1057.3	6475.3		1058.2	7131.5		1027.2	5616.2		1058.2	6960.3
996.57	2390.1		1027.8	2454.6		1058.8	3150.9		1058.8	4907.6		1029.6	4070		1029.6	7823.2		1029.6	6639.8		1023.3	1487.5		1030.9	7287.8		1054.4	5686.7		1054.4	7190.2		1057.9	6452.5		1058.8	7218.7		1027.8	5584.5		1058.8	6998.2
997.16	2362.4		1028.4	2442.8		1059.3	3125.9		1059.3	4832		1030.2	4112.7		1030.2	7869.6		1030.2	6643.5		1023.9	1491.3		1031.5	7256.6		1055	5759.8		1055	7142.4		1058.5	6397.9		1059.3	7057		1028.4	5581.2		1059.3	7028.2
997.75	2358.8		1029	2441.5		1059.9	3102.5		1059.9	4899.9		1030.8	4081.6		1030.8	7939.5		1030.8	6624.8		1024.5	1505.3		1032.2	7246.4		1055.6	5709.9		1055.6	7156		1059.1	6377.5		1059.9	7079.5		1029	5576.1		1059.9	7011.7
998.34	2377.4		1029.6	2468		1060.5	3143.8		1060.5	4923.2		1031.5	4072.7		1031.5	7955.8		1031.5	6683.9		1025.1	1506.3		1032.8	7315		1056.2	5696.2		1056.2	7103.2		1059.7	6367.8		1060.5	6953.6		1029.6	5640.3		1060.5	6575.4
998.93	2385.4		1030.2	2491.9		1061.1	3158.6		1061.1	4979.4		1032.1	4050.9		1032.1	7943.2		1032.1	6624.1		1025.8	1533.9		1033.4	7351.9		1056.7	5630		1056.7	7114.6		1060.2	6357.5		1061.1	6877.8		1030.2	5577.1		1061.1	6882.2
999.52	2379.7		1030.8	2423.1		1061.7	3157.8		1061.7	5030.6		1032.7	4051.9		1032.7	7899		1032.7	6610.3		1026.4	1550.9		1034	7298.8		1057.3	5675.8		1057.3	7104.3		1060.8	6281		1061.7	6911.6		1030.8	5627.1		1061.7	6750.2
1000.1	2363.7		1031.5	2472.1		1062.3	3161.5		1062.3	5068.6		1033.3	4090.1		1033.3	8001.1		1033.3	6698.4		1027	1523		1034.6	7258.3		1057.9	5655.8		1057.9	7051.1		1061.4	6183.9		1062.3	6751.9		1031.5	5591.1		1062.3	6827.3
1000.7	2369.2		1032.1	2562.5		1062.8	3088.5		1062.8	5054.5		1033.9	4098.8		1033.9	7986.7		1033.9	6746.6		1027.6	1497.8		1035.2	7271.7		1058.5	5551.8		1058.5	6989		1062	6222.4		1062.8	6949.2		1032.1	5613.8		1062.8	6956.2
1001.3	2383		1032.7	2536		1063.4	3006.1		1063.4	4992.5		1034.5	4094.9		1034.5	8012.9		1034.5	6772.1		1028.2	1509.7		1035.8	7277.1		1059.1	5594.6		1059.1	6952.9		1062.6	6286.6		1063.4	6964.1		1032.7	5646.4		1063.4	6861.7
1001.9	2380.1		1033.3	2518		1064	3097.6		1064	5011.1		1035.1	4099.6		1035.1	8086.8		1035.1	6778.6		1028.8	1512		1036.4	7267.2		1059.7	5595		1059.7	6971.3		1063.1	6152.7		1064	6765.5		1033.3	5663.5		1064	6881.2
1002.5	2370.8		1033.9	2486.6		1064.6	3159.8		1064.6	5007.4		1035.7	4095.8		1035.7	8117.5		1035.7	6733.7		1029.4	1510.3		1037.1	7313.9		1060.2	5701.3		1060.2	6957.5		1063.7	6088.6		1064.6	6741.8		1033.9	5659		1064.6	6664
1003.1	2409.8		1034.5	2506.9		1065.2	3199.1		1065.2	5044.8		1036.3	4117.9		1036.3	8115.2		1036.3	6755		1030	1563.5		1037.7	7359.8		1060.8	5624.4		1060.8	6995.6		1064.3	5920.2		1065.2	6782.9		1034.5	5598.6		1065.2	6769.3
1003.6	2383.4		1035.1	2534.9		1065.8	3109.7		1065.8	5135.3		1036.9	4160.1		1036.9	8082.3		1036.9	6742.4		1030.6	1552.3		1038.3	7368.1		1061.4	5643.6		1061.4	6961.3		1064.9	5878.5		1065.8	6636.4		1035.1	5565.5		1065.8	6655.7
1004.2	2388.9		1035.7	2539.9		1066.3	3216		1066.3	5148.2		1037.6	4149.6		1037.6	8067.4		1037.6	6772.3		1031.3	1553.4		1038.9	7355.1		1062	5623.7		1062	6820.2		1065.5	5951.9		1066.3	6551.6		1035.7	5569.2		1066.3	6657.6
1004.8	2402.9		1036.3	2536		1066.9	3235.5		1066.9	5214.2		1038.2	4167.9		1038.2	8103.4		1038.2	6823.8		1031.9	1532.9		1039.5	7297.4		1062.6	5545.4		1062.6	6774.9		1066.1	5762.1		1066.9	6503.4		1036.3	5532.8		1066.9	6641.4
1005.4	2385.4		1037	2572.6		1067.5	3128.2		1067.5	5157.1		1038.8	4143.2		1038.8	8121.1		1038.8	6828.6		1032.5	1517.5		1040.1	7340.3		1063.1	5438.1		1063.1	6799.7		1066.6	5832.4		1067.5	6611.3		1037	5537.6		1067.5	6719.5
1006	2413.4		1037.6	2585.3		1068.1	3156		1068.1	5272.9		1039.4	4133.5		1039.4	8135.6		1039.4	6822.5		1033.1	1507.3		1040.7	7318		1063.7	5407.4		1063.7	6671.2		1067.2	5803.2		1068.1	6610.9		1037.6	5574.3		1068.1	6633.3
1006.6	2396.1		1038.2	2560.5		1068.7	2936.6		1068.7	5212.8		1040	4226.6		1040	8189.8		1040	6828.1		1033.7	1520.2		1041.3	7325.9		1064.3	5544.6		1064.3	6687.3		1067.8	5712.4		1068.7	6596.3		1038.2	5589		1068.7	6492.9
1007.2	2421.7		1038.8	2576.1		1069.2	3137.4		1069.2	5224.9		1040.6	4202.5		1040.6	8166.8		1040.6	6790.4		1034.3	1507		1042	7345.4		1064.9	5459.6		1064.9	6703.2		1068.4	5678.3		1069.2	6434.8		1038.8	5552.5		1069.2	6482.3
1007.8	2405		1039.4	2588.8		1069.8	3178.9		1069.8	5183.8		1041.2	4195.4		1041.2	8164.4		1041.2	6798.4		1034.9	1533.8		1042.6	7343.9		1065.5	5526.9		1065.5	6677		1068.9	5729		1069.8	6389.1		1039.4	5557.7		1069.8	6575.9
1008.4	2414.1		1040	2584.5		1070.4	3155.7		1070.4	5349.4		1041.8	4245.7		1041.8	8206.8		1041.8	6818.9		1035.5	1554.7		1043.2	7367.8		1066.1	5502.7		1066.1	6557.7		1069.5	5663.5		1070.4	6416.9		1040	5530.8		1070.4	6443
1008.9	2404.6		1040.6	2584.8		1071	3105.3		1071	5199		1042.4	4209.5		1042.4	8197.1		1042.4	6877.7		1036.2	1546.8		1043.8	7316.7		1066.6	5377.4		1066.6	6537.1		1070.1	5514.5		1071	6326.3		1040.6	5497.6		1071	6432
1009.5	2393.6		1041.2	2599.9		1071.6	3189.6		1071.6	5397.7		1043	4260.1		1043	8235.9		1043	6910.5		1036.8	1539.7		1044.4	7361.8		1067.2	5374.1		1067.2	6592.7		1070.7	5549.2		1071.6	6393.8		1041.2	5472.7		1071.6	6341.6
1010.1	2412.4		1041.8	2610.1		1072.2	3135.1		1072.2	5405.6		1043.6	4218.9		1043.6	8310.9		1043.6	6938.9		1037.4	1521.7		1045	7277.3		1067.8	5341.5		1067.8	6546.9		1071.3	5530.8		1072.2	6269.4		1041.8	5456.9		1072.2	6386.2
1010.7	2409.9		1042.5	2602.5		1072.7	3156.2		1072.7	5401.5		1044.3	4243.7		1044.3	8206.8		1044.3	6863.6		1038	1519.1		1045.6	7286.2		1068.4	5328.2		1068.4	6539.5		1071.9	5510.5		1072.7	6255.4		1042.5	5471.1		1072.7	6399.4
1011.3	2434.7		1043.1	2631.2		1073.3	3044.7		1073.3	5391.5		1044.9	4278.8		1044.9	8277.3		1044.9	6926.2		1038.6	1546		1046.3	7327.3		1068.9	5255.6		1068.9	6451.8		1072.4	5320		1073.3	6152.2		1043.1	5472		1073.3	6403
1011.9	2422.4		1043.7	2601.5		1073.9	3138.5		1073.9	5275.4		1045.5	4288.2		1045.5	8251.9		1045.5	6875.4		1039.2	1541.8		1046.9	7300.3		1069.5	5259.3		1069.5	6466		1073	5378.4		1073.9	6014.2		1043.7	5488.7		1073.9	6281.4
1012.5	2415.1		1044.3	2628.2		1074.5	3202.9		1074.5	5452.8		1046.1	4331.8		1046.1	8362		1046.1	6918.9		1039.8	1553.7		1047.5	7318.9		1070.1	5317.6		1070.1	6346.9		1073.6	5284.1		1074.5	5958.1		1044.3	5429.4		1074.5	6295.3
1013.1	2436		1044.9	2605.5		1075.1	3157.7		1075.1	5474.5		1046.7	4319.6		1046.7	8223.9		1046.7	6941.9		1040.4	1546.1		1048.1	7329.4		1070.7	5199		1070.7	6379.5		1074.2	5198.3		1075.1	6097.1		1044.9	5447.2		1075.1	6190.2
1013.7	2434		1045.5	2651.9		1075.6	3201.7		1075.6	5515.1		1047.3	4340.7		1047.3	8315		1047.3	6944.4		1041	1572.7		1048.7	7279.2		1071.3	5210.2		1071.3	6484.2		1074.8	5200.2		1075.6	5943		1045.5	5337.5		1075.6	6158
1014.3	2428.3		1046.1	2719		1076.2	3223.8		1076.2	5517.2		1047.9	4330.1		1047.9	8294.8		1047.9	6973.8		1041.7	1547.1		1049.3	7265.2		1071.9	5183.9		1071.9	6376.9		1075.3	5089.4		1076.2	6006		1046.1	5435.2		1076.2	6140.2
1014.8	2435.1		1046.7	2657.9		1076.8	3211.5		1076.8	5591.5		1048.5	4366.4		1048.5	8207.3		1048.5	6946.4		1042.3	1511.7		1049.9	7266.9		1072.4	5169.9		1072.4	6231.5		1075.9	5101.6		1076.8	5998.1		1046.7	5435		1076.8	6202.2
1015.4	2455.2		1047.3	2691.8		1077.4	3237.6		1077.4	5544.8		1049.1	4341		1049.1	8343		1049.1	6975.8		1042.9	1543.8		1050.5	7244		1073	5127		1073	6242.4		1076.5	5232.5		1077.4	5724.5		1047.3	5398.3		1077.4	6161.3
1016	2449.3		1048	2687.3		1078	3148.8		1078	5624.8		1049.7	4343.9		1049.7	8284.7		1049.7	6964.4		1043.5	1555.1		1051.2	7278		1073.6	5109.4		1073.6	6165.3		1077.1	5043.7		1078	5955.1		1048	5340.2		1078	6174.4
1016.6	2472.8		1048.6	2646		1078.6	3243.2		1078.6	5610.4		1050.3	4386.9		1050.3	8323.6		1050.3	6906.5		1044.1	1565.7		1051.8	7293		1074.2	5088.1		1074.2	6141.7		1077.7	5210.3		1078.6	5993.1		1048.6	5305.1		1078.6	6073.2
1017.2	2466.3		1049.2	2666.1		1079.1	3204		1079.1	5650		1051	4415.7		1051	8265.9		1051	6937.3		1044.7	1536.1		1052.4	7298.6		1074.8	5027.6		1074.8	6112.4		1078.2	5130		1079.1	5978.5		1049.2	5289		1079.1	6026.8
1017.8	2464.3		1049.8	2706.4		1079.7	3232.9		1079.7	5648.8		1051.6	4421.5		1051.6	8296.7		1051.6	6961.4		1045.3	1566.2		1053	7300.9		1075.3	5091.2		1075.3	6114.7		1078.8	4987.7		1079.7	5888.7		1049.8	5278.8		1079.7	6009.3
1018.4	2488.5		1050.4	2691.5		1080.3	3296.4		1080.3	5696.7		1052.2	4399.4		1052.2	8360.5		1052.2	6988		1045.9	1552.4		1053.6	7250.5		1075.9	5010.2		1075.9	6103.4		1079.4	4950.5		1080.3	5845.9		1050.4	5313		1080.3	5930.2
1019	2476.8		1051	2723.9		1080.9	3267		1080.9	5841.7		1052.8	4431.9		1052.8	8289.9		1052.8	6993.5		1046.5	1529.4		1054.2	7212.7		1076.5	5012		1076.5	6089.5		1080	4990.8		1080.9	5726.5		1051	5336.1		1080.9	5924.4
1019.6	2490.9		1051.6	2736.9		1081.4	3253.7		1081.4	5786.2		1053.4	4451.7		1053.4	8326.5		1053.4	6991		1047.2	1532.9		1054.8	7220.1		1077.1	4993.4		1077.1	6048.1		1080.6	4857.8		1081.4	5745.8		1051.6	5331		1081.4	5885.4
1020.1	2479.5		1052.2	2690		1082	3259		1082	5811.1		1054	4431.4		1054	8413.5		1054	6980.8		1047.8	1521.4		1055.5	7233.3		1077.7	5008.4		1077.7	5963.3		1081.1	4856.5		1082	5696.9		1052.2	5282.1		1082	5923.9
1020.7	2498.4		1052.8	2684.3		1082.6	3239.7		1082.6	5840.1		1054.6	4469.4		1054.6	8368.7		1054.6	6931.2		1048.4	1549.8		1056.1	7205.8		1078.2	4987.6		1078.2	5952.1		1081.7	4915		1082.6	5745.1		1052.8	5259.2		1082.6	6010
1021.3	2504.4		1053.5	2663.2		1083.2	3249.6		1083.2	5838.6		1055.2	4457.4		1055.2	8366		1055.2	6920.3		1049	1557.9		1056.7	7172.8		1078.8	4985.6		1078.8	5927.1		1082.3	4799.3		1083.2	5744		1053.5	5225		1083.2	5899.6
1021.9	2505.4		1054.1	2693.3		1083.8	3266.3		1083.8	5847.2		1055.8	4469.6		1055.8	8372.7		1055.8	6962.5		1049.6	1545.6		1057.3	7155.2		1079.4	4967.1		1079.4	5938.9		1082.9	4719.9		1083.8	5729.8		1054.1	5194.2		1083.8	5769
1022.5	2505.3		1054.7	2731.4		1084.3	3369.9		1084.3	5915.8		1056.4	4508.8		1056.4	8373		1056.4	7001		1050.2	1541.9		1057.9	7162.3		1080	4940.2		1080	5963.5		1083.4	4664.5		1084.3	5661.4		1054.7	5154.8		1084.3	5702.6
1023.1	2524.1		1055.3	2726.4		1084.9	3388.6		1084.9	5904.6		1057	4538.8		1057	8389.9		1057	6965.1		1050.8	1495.8		1058.5	7040.6		1080.6	4970.8		1080.6	5846.8		1084	4644.3		1084.9	5684.1		1055.3	5132.5		1084.9	5586.2
1023.7	2551.8		1055.9	2755.2		1085.5	3375.8		1085.5	6014.2		1057.7	4507.4		1057.7	8327.7		1057.7	6916.5		1051.4	1475.7		1059.1	7078.3		1081.1	4821.2		1081.1	5935.4		1084.6	4577.3		1085.5	5568.7		1055.9	5163.9		1085.5	5533.1
1024.3	2553		1056.5	2668.1		1086.1	3308.3		1086.1	5995.9		1058.3	4539.2		1058.3	8336.4		1058.3	6981.3		1052.1	1512.5		1059.7	7145.7		1081.7	4842.9		1081.7	5847.7		1085.2	4655.3		1086.1	5609.4		1056.5	5154		1086.1	5601.9
1024.9	2551		1057.1	2695.7		1086.7	3412.3		1086.7	6045.9		1058.9	4584.4		1058.9	8375.5		1058.9	6937.5		1052.7	1563.1		1060.4	7123		1082.3	4787.7		1082.3	5748.1		1085.8	4541.5		1086.7	5626.3		1057.1	5125.5		1086.7	5632.7
1025.5	2570.7		1057.7	2674		1087.2	3307.1		1087.2	5968.5		1059.5	4586.1		1059.5	8300.3		1059.5	6936.1		1053.3	1542.5		1061	7122.3		1082.9	4828.4		1082.9	5762.5		1086.3	4544.1		1087.2	5509		1057.7	5092.7		1087.2	5606.7
1026	2584.8		1058.3	2652.1		1087.8	3367.4		1087.8	6106.8		1060.1	4600.6		1060.1	8329.2		1060.1	7016.9		1053.9	1529.3		1061.6	7082.8		1083.4	4776.5		1083.4	5750.6		1086.9	4452.7		1087.8	5553.4		1058.3	5087.5		1087.8	5550.1
1026.6	2592.5		1059	2716.2		1088.4	3428.1		1088.4	6100.7		1060.7	4563.5		1060.7	8341.8		1060.7	7034.7		1054.5	1543.8		1062.2	7074.9		1084	4746.4		1084	5707.4		1087.5	4467.2		1088.4	5492		1059	4985.6		1088.4	5578.5
1027.2	2572.9		1059.6	2711.4		1089	3387.7		1089	6159.1		1061.3	4619.2		1061.3	8270.7		1061.3	6963.7		1055.1	1501.7		1062.8	7028.1		1084.6	4701.1		1084.6	5707		1088.1	4355.4		1089	5341.5		1059.6	4983.9		1089	5395.6
1027.8	2588.2		1060.2	2621.2		1089.6	3462.2		1089.6	6202.6		1061.9	4609.9		1061.9	8274.7		1061.9	6941.5		1055.7	1498.2		1063.4	6982.7		1085.2	4671.3		1085.2	5681.7		1088.7	4343.7		1089.6	5369.5		1060.2	4974.2		1089.6	5401.7
1028.4	2602		1060.8	2697		1090.2	3407.1		1090.2	6089.4		1062.5	4669.7		1062.5	8252.7		1062.5	6965.6		1056.3	1528.5		1064	6981.4		1085.8	4672.4		1085.8	5606.9		1089.2	4233.8		1090.2	5300.1		1060.8	5015.3		1090.2	5335.5
1029	2613.7		1061.4	2685.3		1090.7	3433.5		1090.7	6136.5		1063.1	4654.5		1063.1	8270.9		1063.1	6960.1		1056.9	1489.7		1064.6	6938.7		1086.3	4620.2		1086.3	5554.3		1089.8	4344.7		1090.7	5302.6		1061.4	5001		1090.7	5339.8
1029.6	2622.1		1062	2670.8		1091.3	3391.4		1091.3	6158.9		1063.8	4682.1		1063.8	8322.4		1063.8	6937.1		1057.6	1488.4		1065.3	6907.8		1086.9	4521.7		1086.9	5571.9		1090.4	4273.4		1091.3	5308.7		1062	4964.2		1091.3	5197
1030.2	2622.7		1062.6	2646.1		1091.9	3458.8		1091.9	6147.5		1064.4	4697.7		1064.4	8349.2		1064.4	6938.2		1058.2	1492.5		1065.9	6930.8		1087.5	4484.2		1087.5	5466.1		1091	4289.9		1091.9	5253.6		1062.6	4933.6		1091.9	5322.5
1030.8	2625.3		1063.2	2688.9		1092.5	3506.2		1092.5	6216.3		1065	4680.1		1065	8314		1065	6896.6		1058.8	1515.3		1066.5	6935.2		1088.1	4510.9		1088.1	5464.5		1091.6	4230.1		1092.5	5243.8		1063.2	4923.7		1092.5	5200.2
1031.3	2658.5		1063.8	2750.3		1093.1	3502.2		1093.1	6191.6		1065.6	4739.4		1065.6	8204		1065.6	6920.4		1059.4	1510		1067.1	6888.9		1088.7	4479.5		1088.7	5465.6		1092.1	4012.1		1093.1	5271.3		1063.8	4894.5		1093.1	5212.9
1031.9	2669.7		1064.5	2738.7		1093.6	3567.1		1093.6	6236.6		1066.2	4736.7		1066.2	8167.3		1066.2	6921.5		1060	1480.5		1067.7	6822.9		1089.2	4505		1089.2	5398.3		1092.7	4125.7		1093.6	5174.6		1064.5	4887.6		1093.6	5130.1
1032.5	2680.1		1065.1	2712.5		1094.2	3486.9		1094.2	6308.5		1066.8	4736.6		1066.8	8192.1		1066.8	6943.6		1060.6	1471.3		1068.3	6809.4		1089.8	4406.1		1089.8	5430.4		1093.3	4120.1		1094.2	5099.4		1065.1	4836		1094.2	5109.6
1033.1	2679.7		1065.7	2744.3		1094.8	3602.8		1094.8	6297.8		1067.4	4708.3		1067.4	8180.3		1067.4	6915.3		1061.2	1465.3		1068.9	6804.3		1090.4	4431.4		1090.4	5442.6		1093.9	4150.2		1094.8	5213.7		1065.7	4832.2		1094.8	5119.6
1033.7	2708.4		1066.3	2757.9		1095.4	3593		1095.4	6376.2		1068	4730.8		1068	8172.7		1068	6899.1		1061.8	1472.6		1069.6	6783.6		1091	4407		1091	5418		1094.4	4084.7		1095.4	5226.8		1066.3	4798.4		1095.4	5070
1034.3	2736		1066.9	2686.2		1095.9	3511.4		1095.9	6358.8		1068.6	4730.5		1068.6	8098.1		1068.6	6861.1		1062.4	1474.9		1070.2	6757.6		1091.6	4475.7		1091.6	5390.8		1095	3996.9		1095.9	5197.3		1066.9	4758.4		1095.9	5023.9
1034.9	2719.3		1067.5	2664.6		1096.5	3635.8		1096.5	6341.7		1069.2	4791.8		1069.2	8110		1069.2	6823.1		1063.1	1457		1070.8	6753.5		1092.1	4382.3		1092.1	5312		1095.6	3935.1		1096.5	5205.5		1067.5	4749.1		1096.5	4593.1
1035.5	2724		1068.1	2704.6		1097.1	3747.8		1097.1	6348.5		1069.8	4827.7		1069.8	8094.8		1069.8	6808.4		1063.7	1481.7		1071.4	6734.3		1092.7	4281.8		1092.7	5304.2		1096.2	4044.9		1097.1	5114.1		1068.1	4689.6		1097.1	5054.8
1036.1	2738		1068.7	2720.6		1097.7	3641.9		1097.7	6441		1070.5	4788.1		1070.5	8040.3		1070.5	6819.9		1064.3	1466.8		1072	6708.1		1093.3	4426.1		1093.3	5277.6		1096.8	3934		1097.7	5063.1		1068.7	4661.4		1097.7	5008.2
1036.6	2752.3		1069.3	2682.3		1098.3	3766.4		1098.3	6343.4		1071.1	4796.7		1071.1	7991.6		1071.1	6834.8		1064.9	1439.7		1072.6	6690.4		1093.9	4353.2		1093.9	5247.4		1097.3	3779.9		1098.3	4926.5		1069.3	4679.1		1098.3	4926.3
1037.2	2779.2		1070	2662.8		1098.8	3862.6		1098.8	6409.1		1071.7	4819.4		1071.7	8023.8		1071.7	6837.6		1065.5	1437.4		1073.2	6621.6		1094.4	4312.4		1094.4	5344.1		1097.9	3805.3		1098.8	5049.7		1070	4653.3		1098.8	4824.1
1037.8	2791.7		1070.6	2669.8		1099.4	3852.5		1099.4	6425		1072.3	4788.4		1072.3	8039.8		1072.3	6767.1		1066.1	1426.5		1073.8	6593.1		1095	4305		1095	5285.8		1098.5	3878.9		1099.4	5001.2		1070.6	4628.1		1099.4	4803.9
1038.4	2788		1071.2	2675.2		1100	3824.1		1100	6484.5		1072.9	4816.3		1072.9	8025.9		1072.9	6712.2		1066.7	1451.7		1074.5	6594.6		1095.6	4313.9		1095.6	5270.7		1099	3788.4		1100	4997.1		1071.2	4647.6		1100	4915
1039	2788.7		1071.8	2692.1		1100.6	3774.6		1100.6	6504.5		1073.5	4842.6		1073.5	7967.4		1073.5	6738.6		1067.3	1432.4		1075.1	6544.5		1096.2	4202.5		1096.2	5095.2		1099.6	3746.9		1100.6	5033.4		1071.8	4604.5		1100.6	4687.4
1039.6	2804.2		1072.4	2670.1		1101.2	3880.4		1101.2	6522		1074.1	4875.1		1074.1	7921.8		1074.1	6720.8		1068	1465.6		1075.7	6532.9		1096.8	4169.9		1096.8	5183.5		1100.2	3800.9		1101.2	4922.5		1072.4	4548.1		1101.2	4842.5
1040.2	2809.9		1073	2712.5		1101.7	3814.1		1101.7	6538.9		1074.7	4883.6		1074.7	7910.4		1074.7	6724.4		1068.6	1458		1076.3	6467.4		1097.3	4219.5		1097.3	5089.4		1100.8	3757.9		1101.7	4902.3		1073	4433.4		1101.7	4671.8
1040.8	2809.7		1073.6	2689.2		1102.3	3935.1		1102.3	6404.3		1075.3	4892.1		1075.3	7925.2		1075.3	6746.3		1069.2	1434		1076.9	6463.4		1097.9	4162.2		1097.9	5111.1		1101.4	3730.4		1102.3	4918.1		1073.6	4442.2		1102.3	4592.6
1041.4	2820		1074.2	2716.8		1102.9	3964.4		1102.9	6577.1		1075.9	4873.1		1075.9	7794.3		1075.9	6760.7		1069.8	1416.9		1077.5	6423.3		1098.5	4155.2		1098.5	5071.7		1102	3704.4		1102.9	4759.4		1074.2	4500.2		1102.9	4659.5
1042	2843.1		1074.9	2706.9		1103.5	3947.1		1103.5	6572.1		1076.5	4882.9		1076.5	7742.8		1076.5	6736		1070.4	1378.7		1078.1	6425.1		1099	4094.3		1099	5104.7		1102.6	3608.9		1103.5	4911		1074.9	4492.2		1103.5	4585.1
1042.5	2853.3		1075.5	2669.2		1104.1	3992.2		1104.1	6538.5		1077.2	4864.7		1077.2	7755.7		1077.2	6709.1		1071	1416		1078.7	6427		1099.6	4088.3		1099.6	4942.7		1103.2	3601.4		1104.1	4945.5		1075.5	4434.2		1104.1	4636.2
1043.1	2853.6		1076.1	2667.4		1104.6	4003		1104.6	6640.8		1077.8	4866.1		1077.8	7717.5		1077.8	6622.4		1071.6	1395.2		1079.4	6374.9		1100.2	4000.7		1100.2	5033.7		1103.7	3627.4		1104.6	4738.5		1076.1	4387		1104.6	4558.9
1043.7	2860.1		1076.7	2641.1		1105.2	3992.9		1105.2	6679.9		1078.4	4900.6		1078.4	7718.6		1078.4	6634.3		1072.2	1406.9		1080	6375.2		1100.8	3925.2		1100.8	5010.2		1104.3	3579.9		1105.2	4739.7		1076.7	4361.5		1105.2	4609.3
1044.3	2877.2		1077.3	2644		1105.8	3980.9		1105.8	6534.4		1079	4902.2		1079	7667.5		1079	6505.7		1072.8	1430.7		1080.6	6343.9		1101.4	3971.2		1101.4	4901.7		1104.9	3580.4		1105.8	4679.8		1077.3	4341.1		1105.8	4561.2
1044.9	2877.1		1077.9	2649		1106.4	4098.8		1106.4	6533.3		1079.6	4947		1079.6	7668.2		1079.6	6567.6		1073.5	1411.4		1081.2	6278.9		1102	3913.2		1102	4907.7		1105.5	3491.9		1106.4	4696.3		1077.9	4289.8		1106.4	4443.1
1045.5	2890.7		1078.5	2628.4		1106.9	4020.5		1106.9	6621.7		1080.2	4881.7		1080.2	7639.7		1080.2	6623.5		1074.1	1363.4		1081.8	6269.1		1102.6	4015.2		1102.6	4896.2		1106.1	3517.9		1106.9	4799		1078.5	4241.6		1106.9	4489.5
1046.1	2908.5		1079.1	2622.7		1107.5	4040.5		1107.5	6588.5		1080.8	4858.7		1080.8	7477.2		1080.8	6533.3		1074.7	1367.7		1082.4	6250.7		1103.2	3921.2		1103.2	4915.7		1106.7	3413.9		1107.5	4616.9		1079.1	4268.3		1107.5	4482.5
1046.7	2914.6		1079.7	2623		1108.1	4092.2		1108.1	6608.2		1081.4	4885.9		1081.4	7609.5		1081.4	6509.4		1075.3	1330.9		1083	6155.8		1103.7	3923.3		1103.7	4937.7		1107.2	3438.9		1108.1	4599.5		1079.7	4248.6		1108.1	4457
1047.3	2914.2		1080.4	2624.8		1108.7	4139.7		1108.7	6711.4		1082	4931.6		1082	7572.8		1082	6515.1		1075.9	1331.5		1083.7	6120		1104.3	3905.2		1104.3	4814.2		1107.8	3352.9		1108.7	4669.4		1080.4	4244.8		1108.7	4411.6
1047.8	2921.2		1081	2622.9		1109.3	4092.9		1109.3	6713.1		1082.6	4860.2		1082.6	7522.4		1082.6	6454.7		1076.5	1365.3		1084.3	6116.8		1104.9	3740.7		1104.9	4829.7		1108.4	3338.9		1109.3	4666.2		1081	4195.7		1109.3	4399.9
1048.4	2927.6		1081.6	2623.5		1109.8	4168.9		1109.8	6720.5		1083.2	4973.6		1083.2	7501.7		1083.2	6368.5		1077.1	1354.8		1084.9	6070.6		1105.5	3792.3		1105.5	4760.7		1109	3263.4		1109.8	4637.5		1081.6	4190.8		1109.8	4345
1049	2920.6		1082.2	2637		1110.4	4224.2		1110.4	6731.4		1083.9	4970.2		1083.9	7428.6		1083.9	6438.8		1077.7	1360.5		1085.5	6073.4		1106.1	3766.8		1106.1	4707.2		1109.6	3132.9		1110.4	4559.5		1082.2	4113		1110.4	4360.1
1049.6	2928.6		1082.8	2622.8		1111	4171.6		1111	6686.6		1084.5	5024.6		1084.5	7413.9		1084.5	6384.6		1078.3	1329.7		1086.1	6026		1106.7	3692.2		1106.7	4753.2		1110.2	3233.9		1111	4506.4		1082.8	4073.6		1111	4412.1
1050.2	2949.5		1083.4	2636.8		1111.6	4180.2		1111.6	6657		1085.1	4953.2		1085.1	7339.7		1085.1	6385.6		1079	1334.8		1086.7	5945.8		1107.2	3761.8		1107.2	4746.7		1110.8	3122.9		1111.6	4615.7		1083.4	3990.5		1111.6	4311.2
1050.8	2961.4		1084	2637.1		1112.2	4219.1		1112.2	6668.6		1085.7	4914.3		1085.7	7265.1		1085.7	6391.6		1079.6	1312.8		1087.3	5907.4		1107.8	3676.3		1107.8	4734.7		1111.3	3066.9		1112.2	4555.2		1084	4030.3		1112.2	4192.7
1051.4	2951		1084.6	2661.1		1112.7	4213.9		1112.7	6677.4		1086.3	4893.8		1086.3	7308.1		1086.3	6388.8		1080.2	1299.1		1087.9	5913.7		1108.4	3591.8		1108.4	4700.2		1111.9	3058.4		1112.7	4507.2		1084.6	4059.8		1112.7	4219.9
1052	2955.1		1085.2	2610.4		1113.3	4311.3		1113.3	6731.2		1086.9	4894.6		1086.9	7274.5		1086.9	6347		1080.8	1295.5		1088.6	5976.1		1109	3655.2		1109	4640.7		1112.5	3065.9		1113.3	4440.7		1085.2	3992.8		1113.3	4151.5
1052.6	2956.2		1085.9	2600.6		1113.9	4275.7		1113.9	6728.1		1087.5	4952.4		1087.5	7289.3		1087.5	6239.9		1081.4	1308.9		1089.2	5883.4		1109.6	3595.2		1109.6	4495.7		1113.1	3115.9		1113.9	4483.7		1085.9	3963.8		1113.9	4114.3
1053.1	2957.1		1086.5	2546		1114.5	4223.3		1114.5	6675.5		1088.1	4943.6		1088.1	7215.7		1088.1	6248.8		1082	1291.3		1089.8	5911.9		1110.2	3541.3		1110.2	4509.7		1113.7	3088.4		1114.5	4485.4		1086.5	3954.2		1114.5	4153.8
1053.7	2959.8		1087.1	2605.4		1115	4271.6		1115	6737.2		1088.7	4945.6		1088.7	7177.6		1088.7	6275.2		1082.6	1333.2		1090.4	5805.4		1110.8	3476.7		1110.8	4499.7		1114.3	3057.4		1115	4483.4		1087.1	3891.5		1115	4001.8
1054.3	2984.2		1087.7	2598.2		1115.6	4329.8		1115.6	6698.4		1089.3	4966.5		1089.3	7099		1089.3	6231.3		1083.2	1255.4		1091	5797		1111.3	3468.7		1111.3	4440.7		1114.8	3047.9		1115.6	4407.3		1087.7	3897.7		1115.6	4119.5
1054.9	2976		1088.3	2647.2		1116.2	4281.5		1116.2	6655.1		1089.9	4971.6		1089.9	7108.2		1089.9	6219		1083.9	1239.9		1091.6	5724.6		1111.9	3477.7		1111.9	4455.7		1115.4	3022.4		1116.2	4424.4		1088.3	3900.3		1116.2	4058.6
1055.5	2999.8		1088.9	2630.8		1116.8	4423.8		1116.8	6652.4		1090.6	4935		1090.6	7027.2		1090.6	6225.7		1084.5	1254		1092.2	5709.7		1112.5	3495.7		1112.5	4519.7		1116	3052.4		1116.8	4373.3		1088.9	3877.3		1116.8	3919.1
1056.1	2987.2		1089.5	2635.4		1117.3	4469.5		1117.3	6640.4		1091.2	4938.2		1091.2	7025		1091.2	6153.1		1085.1	1263.1		1092.8	5715.4		1113.1	3452.7		1113.1	4428.7		1116.6	2926.9		1117.3	4363.8		1089.5	3837		1117.3	3965.6
1056.7	2977.4		1090.1	2620.5		1117.9	4450.7		1117.9	6682.2		1091.8	4954.8		1091.8	6968.9		1091.8	6133.9		1085.7	1278.1		1093.5	5716.7		1113.7	3515.2		1113.7	4490.7		1117.2	2986.4		1117.9	4287.7		1090.1	3812		1117.9	3957.2
1057.3	2998.3		1090.7	2607.9		1118.5	4363.6		1118.5	6774.4		1092.4	4935.5		1092.4	6900		1092.4	6120.1		1086.3	1265.1		1094.1	5676.3		1114.3	3415.2		1114.3	4319.7		1117.8	2908.9		1118.5	4291.2		1090.7	3807.4		1118.5	3883.3
1057.9	3000.4		1091.4	2628.7		1119.1	4402		1119.1	6707		1093	4955.2		1093	6913.5		1093	6036.9		1086.9	1276.9		1094.7	5639.3		1114.8	3424.8		1114.8	4371.2		1118.3	2934.4		1119.1	4258.9		1091.4	3734.5		1119.1	3833.5
1058.5	2975.5		1092	2635.2		1119.7	4448.3		1119.7	6593.1		1093.6	4941.6		1093.6	6815.2		1093.6	6053.7		1087.5	1260		1095.3	5559		1115.4	3503.2		1115.4	4381.7		1118.9	2822.4		1119.7	4274.4		1092	3716.7		1119.7	3886.4
1059	3014.9		1092.6	2654.6		1120.2	4429.1		1120.2	6624		1094.2	4974.7		1094.2	6754.5		1094.2	6027.1		1088.1	1234.4		1095.9	5550.5		1116	3463.7		1116	4419.7		1119.5	2981.9		1120.2	4210.9		1092.6	3720		1120.2	3890.9
1059.6	3023.7		1093.2	2657.6		1120.8	4444.5		1120.8	6498.6		1094.8	4861.3		1094.8	6828.1		1094.8	6036.8		1088.7	1209.4		1096.5	5515.8		1116.6	3324.3		1116.6	4396.7		1120.1	2925.4		1120.8	4212.9		1093.2	3688.3		1120.8	3823.4
1060.2	3011.2		1093.8	2662.1		1121.4	4403.8		1121.4	6609.6		1095.4	4897.9		1095.4	6809.5		1095.4	5973.4		1089.4	1183.3		1097.1	5465.1		1117.2	3390.2		1117.2	4373.2		1120.7	2773.9		1121.4	4202.6		1093.8	3683.7		1121.4	3749.6
1060.8	3002		1094.4	2665.4		1122	4460.9		1122	6611.2		1096	4933.1		1096	6682.9		1096	5973		1090	1193.2		1097.8	5440		1117.8	3275.7		1117.8	4309.7		1121.3	2842.9		1122	4073.7		1094.4	3635.6		1122	3731.7
1061.4	2998.7		1095	2642.6		1122.5	4525.8		1122.5	6623.2		1096.7	4892.4		1096.7	6700.7		1096.7	5924.8		1090.6	1208.7		1098.4	5461.2		1118.3	3357.8		1118.3	4387.7		1121.8	2823.9		1122.5	4152.2		1095	3559.2		1122.5	3721.2
1062	2992.9		1095.6	2611.5		1123.1	4561		1123.1	6637.5		1097.3	4908.1		1097.3	6688.9		1097.3	5830.8		1091.2	1239.8		1099	5423.6		1118.9	3222.3		1118.9	4295.7		1122.4	2789.4		1123.1	4175.2		1095.6	3570		1123.1	3675.8
1062.6	2998.4		1096.2	2610		1123.7	4518		1123.7	6644		1097.9	4839.3		1097.9	6566		1097.9	5895.6		1091.8	1206		1099.6	5378.1		1119.5	3247.3		1119.5	4182.7		1123	2767.9		1123.7	4152.9		1096.2	3558.8		1123.7	3615.6
1063.2	3007		1096.9	2661.6		1124.3	4522.4		1124.3	6561.9		1098.5	4912		1098.5	6517.2		1098.5	5872.8		1092.4	1201.6		1100.2	5295.3		1120.1	3307.7		1120.1	4238.7		1123.6	2682.4		1124.3	4139.6		1096.9	3479		1124.3	3668.6
1063.8	3027		1097.5	2660.9		1124.8	4477.3		1124.8	6585.5		1099.1	4920.5		1099.1	6517.6		1099.1	5946.5		1093	1184.8		1100.8	5336		1120.7	3270.2		1120.7	4279.7		1124.2	2732.9		1124.8	4114.6		1097.5	3472.3		1124.8	3685.9
1064.3	3013.7		1098.1	2637.6		1125.4	4526.8		1125.4	6558.2		1099.7	4855.6		1099.7	6436.8		1099.7	5836.8		1093.6	1172.1		1101.4	5308.4		1121.3	3222.7		1121.3	4246.7		1124.8	2715.4		1125.4	4049.7		1098.1	3487.8		1125.4	3677.9
1064.9	3017.7		1098.7	2657		1126	4487.1		1126	6594.1		1100.3	4865.2		1100.3	6365.1		1100.3	5743.8		1094.2	1153.3		1102	5278.6		1121.8	3162.3		1121.8	4219.7		1125.3	2702.9		1126	4020.6		1098.7	3477		1126	3532.4
1065.5	2993.9		1099.3	2661.4		1126.6	4573.8		1126.6	6618.3		1100.9	4876.7		1100.9	6358.5		1100.9	5745.9		1094.9	1127.8		1102.7	5225.7		1122.4	3106.3		1122.4	4269.7		1125.9	2638.4		1126.6	3946.3		1099.3	3468.2		1126.6	3515.9
1066.1	2984.2		1099.9	2665.8		1127.2	4640.8		1127.2	6526.6		1101.5	4813.8		1101.5	6300.2		1101.5	5659.1		1095.5	1135.7		1103.3	5189.2		1123	3084.2		1123	4221.7		1126.5	2650.4		1127.2	3965.1		1099.9	3445.1		1127.2	3499.3
1066.7	2989.6		1100.5	2670.8		1127.7	4509.4		1127.7	6500		1102.1	4913.4		1102.1	6305.4		1102.1	5595.6		1096.1	1126.4		1103.9	5153		1123.6	3092.3		1123.6	4148.7		1127.1	2577.9		1127.7	3804.5		1100.5	3368.8		1127.7	3499.3
1067.3	2996.6		1101.1	2668		1128.3	4457.5		1128.3	6468		1102.7	4879.6		1102.7	6238.1		1102.7	5629.4		1096.7	1160.1		1104.5	5157.3		1124.2	3025.7		1124.2	4146.7		1127.7	2542.9		1128.3	3916.3		1101.1	3308.3		1128.3	3431.4
1067.9	2992.9		1101.7	2685.8		1128.9	4619.8		1128.9	6422.4		1103.4	4881.9		1103.4	6222.1		1103.4	5672.5		1097.3	1142.2		1105.1	5094.1		1124.8	3061.3		1124.8	4114.7		1128.3	2554.9		1128.9	3983		1101.7	3329.1		1128.9	3343.6
1068.5	2994.4		1102.4	2729.1		1129.4	4421.3		1129.4	6433.6		1104	4832.7		1104	6244.9		1104	5570.6		1097.9	1109.7		1105.7	5041.3		1125.3	2991.2		1125.3	4114.7		1128.8	2537.9		1129.4	3947.1		1102.4	3334.3		1129.4	3363.3
1069.1	2990.8		1103	2747.8		1130	4521		1130	6436.4		1104.6	4764.2		1104.6	6209.2		1104.6	5544.7		1098.5	1123.9		1106.3	5026.3		1125.9	3104.8		1125.9	4073.7		1129.4	2507.4		1130	3938.7		1103	3326.1		1130	3365.1
1069.6	3011.3		1103.6	2751.6		1130.6	4432.9		1130.6	6284.5		1105.2	4728		1105.2	6163.2		1105.2	5548.2		1099.1	1119.4		1106.9	5022.4		1126.5	3042.7		1126.5	4055.7		1130	2484.9		1130.6	3851.8		1103.6	3289.6		1130.6	3325.3
1070.2	3019.4		1104.2	2765		1131.2	4480.4		1131.2	6348.1		1105.8	4739.5		1105.8	6130.4		1105.8	5510.6		1099.7	1134.8		1107.6	4960.4		1127.1	3010.2		1127.1	4083.2		1130.6	2499.9		1131.2	3858		1104.2	3282.4		1131.2	3352.4
1070.8	2990.9		1104.8	2773.8		1131.8	4529.2		1131.8	6324.1		1106.4	4807.4		1106.4	6107.5		1106.4	5481.3		1100.4	1127.3		1108.2	4927.8		1127.7	2894.3		1127.7	3978.2		1131.2	2466.9		1131.8	3833.4		1104.8	3237.3		1131.8	3288.4
1071.4	2977		1105.4	2775.9		1132.3	4544.3		1132.3	6404.2		1107	4819.4		1107	6061.3		1107	5464.1		1101	1104.7		1108.8	4921.9		1128.3	2966.8		1128.3	3977.7		1131.8	2424.4		1132.3	3820.5		1105.4	3199.7		1132.3	3248
1072	2983.9		1106	2809.6		1132.9	4501.5		1132.9	6263.3		1107.6	4803.9		1107.6	5959.6		1107.6	5441.8		1101.6	1105.4		1109.4	4893.7		1128.8	2985.2		1128.8	3885.7		1132.3	2458.9		1132.9	3791.7		1106	3186.2		1132.9	3259.5
1072.6	2954.1		1106.6	2870.2		1133.5	4456.2		1133.5	6262.2		1108.2	4812.4		1108.2	5862.2		1108.2	5423.8		1102.2	1060.7		1110	4855.8		1129.4	2905.7		1129.4	3941.2		1132.9	2380.9		1133.5	3776.8		1106.6	3148.8		1133.5	3243.2
1073.2	2945.8		1107.2	2831.4		1134.1	4579.6		1134.1	6286		1108.8	4794.4		1108.8	5897.9		1108.8	5392.9		1102.8	1063.9		1110.6	4809.2		1130	2946.2		1130	4030.7		1133.5	2400.9		1134.1	3815.7		1107.2	3157		1134.1	3270.6
1073.8	2934		1107.9	2860		1134.6	4541.9		1134.6	6236.3		1109.4	4719.7		1109.4	5894.9		1109.4	5400.2		1103.4	1058.8		1111.2	4749.8		1130.6	2861.2		1130.6	3936.7		1134.1	2317.9		1134.6	3815.2		1107.9	3146.2		1134.6	3170.9
1074.4	2941.8		1108.5	2853		1135.2	4477.8		1135.2	6253.9		1110.1	4677		1110.1	5834		1110.1	5335.2		1104	1084.7		1111.9	4724.9		1131.2	2837.7		1131.2	3899.7		1134.7	2323.9		1135.2	3737.7		1108.5	3060.9		1135.2	3240.5
1075	2943		1109.1	2862.6		1135.8	4558.7		1135.8	6270.8		1110.7	4708.3		1110.7	5825		1110.7	5271.5		1104.6	1053.9		1112.5	4724.3		1131.8	2786.7		1131.8	3917.2		1135.3	2327.9		1135.8	3817.1		1109.1	3084.8		1135.8	3196.6
1075.5	2931.6		1109.7	2819.4		1136.4	4703.7		1136.4	6266.4		1111.3	4727.6		1111.3	5662.1		1111.3	5116.4		1105.3	1038.9		1113.1	4718.5		1132.3	2865.7		1132.3	3819.7		1135.8	2252.4		1136.4	3732.7		1109.7	3071.7		1136.4	3102.6
1076.1	2905.1		1110.3	2918.3		1136.9	4690.3		1136.9	6336.3		1111.9	4677.4		1111.9	5671.9		1111.9	5153.5		1105.9	1033.4		1113.7	4686.3		1132.9	2780.2		1132.9	3850.2		1136.4	2318.9		1136.9	3738.6		1110.3	3042		1136.9	3165
1076.7	2878.7		1110.9	2937.3		1137.5	4573.4		1137.5	6346		1112.5	4625.9		1112.5	5646.8		1112.5	5102		1106.5	1044.1		1114.3	4633.9		1133.5	2799.2		1133.5	3809.7		1137	2294.4		1137.5	3690.4		1110.9	2997.3		1137.5	3004.5
1077.3	2900.6		1111.5	2962.1		1138.1	4458.3		1138.1	6249.5		1113.1	4715.6		1113.1	5597.2		1113.1	5200.7		1107.1	1042.6		1114.9	4603.5		1134.1	2778.7		1134.1	3779.2		1137.6	2236.9		1138.1	3717.6		1111.5	2994		1138.1	3000.4
1077.9	2912.2		1112.1	2985.4		1138.7	4697.6		1138.7	6198.5		1113.7	4652.8		1113.7	5571		1113.7	5249.7		1107.7	1023.7		1115.5	4601.6		1134.7	2693.7		1134.7	3824.7		1138.2	2208.4		1138.7	3784.2		1112.1	2990.1		1138.7	3022
1078.5	2893.4		1112.7	2978.2		1139.2	4561.2		1139.2	6147.5		1114.3	4665.3		1114.3	5515.8		1114.3	5134.7		1108.3	1026.4		1116.1	4522.2		1135.3	2676.2		1135.3	3741.2		1138.8	2199.9		1139.2	3702.2		1112.7	2965.4		1139.2	3048.7
1079.1	2884.4		1113.4	3005.4		1139.8	4616.9		1139.8	6105.4		1114.9	4656.4		1114.9	5522.3		1114.9	5041		1108.9	1020.2		1116.8	4424.8		1135.8	2621.7		1135.8	3743.2		1139.3	2201.9		1139.8	3670.8		1113.4	2963.1		1139.8	3020.9
1079.7	2895.8		1114	3065.2		1140.4	4636.3		1140.4	6183		1115.5	4588.5		1115.5	5503.8		1115.5	5006.1		1109.5	1030.5		1117.4	4493.8		1136.4	2646.2		1136.4	3751.2		1139.9	2180.9		1140.4	3591.2		1114	2928.3		1140.4	2979.9
1080.3	2887.4		1114.6	3051.7		1141	4673.2		1141	6169.8		1116.1	4612.2		1116.1	5481		1116.1	4859.6		1110.1	1012.8		1118	4531.5		1137	2705.7		1137	3662.7		1140.5	2134.9		1141	3631.2		1114.6	2858.5		1141	2974.3
1080.8	2861.1		1115.2	3054.4		1141.5	4600.7		1141.5	6060		1116.8	4628.8		1116.8	5351.6		1116.8	4965.4		1110.8	1001		1118.6	4457.1		1137.6	2636.8		1137.6	3701.2		1141.1	2166.9		1141.5	3444.8		1115.2	2816.1		1141.5	2950
1081.4	2844.4		1115.8	3093.1		1142.1	4598.2		1142.1	6047.8		1117.4	4616.4		1117.4	5368.4		1117.4	4957.5		1111.4	1003.2		1119.2	4379.5		1138.2	2615.7		1138.2	3636.7		1141.7	2054.9		1142.1	3665.9		1115.8	2804.9		1142.1	2918.2
1082	2834.1		1116.4	3146.3		1142.7	4571.9		1142.7	6043		1118	4623.1		1118	5236.6		1118	4939.2		1112	998.22		1119.8	4329.8		1138.8	2596.2		1138.8	3620.7		1142.2	2121.4		1142.7	3622.6		1116.4	2832.7		1142.7	2885
1082.6	2805.6		1117	3169.4		1143.3	4662.7		1143.3	6004.5		1118.6	4559.9		1118.6	5204		1118.6	4934.6		1112.6	963.51		1120.4	4376.5		1139.3	2606.3		1139.3	3691.2		1142.8	2025.4		1143.3	3521.2		1117	2826.6		1143.3	2846.5
1083.2	2796.3		1117.6	3162.6		1143.8	4642.3		1143.8	6070.8		1119.2	4485.8		1119.2	5243.9		1119.2	4873.7		1113.2	962.55		1121	4349.8		1139.9	2563.7		1139.9	3687.2		1143.4	1994.9		1143.8	3699.2		1117.6	2805.8		1143.8	2988
1083.8	2822.8		1118.2	3147.8		1144.4	4570.9		1144.4	6001.4		1119.8	4497.6		1119.8	5174.2		1119.8	4831.8		1113.8	959.55		1121.7	4302.2		1140.5	2556.2		1140.5	3710.2		1144	2059.9		1144.4	3521.6		1118.2	2799.4		1144.4	2857
1084.4	2834.2		1118.9	3134.5		1145	4568.6		1145	6003.8		1120.4	4527		1120.4	5104.6		1120.4	4782		1114.4	968.63		1122.3	4271.2		1141.1	2534.2		1141.1	3629.7		1144.6	2074.4		1145	3636.9		1118.9	2746.4		1145	2892.4
1085	2802.2		1119.5	3146.6		1145.6	4577.5		1145.6	6005.8		1121	4500.2		1121	5108.8		1121	4754.5		1115	970.59		1122.9	4264.5		1141.7	2519.3		1141.7	3644.2		1145.2	2010.9		1145.6	3632		1119.5	2686.6		1145.6	2892.9
1085.6	2778.6		1120.1	3226.8		1146.1	4561.5		1146.1	5957.1		1121.6	4512.8		1121.6	5045.5		1121.6	4781.7		1115.6	954.69		1123.5	4209.4		1142.2	2476.2		1142.2	3614.7		1145.7	1979.9		1146.1	3555.6		1120.1	2681.7		1146.1	2839.8
1086.2	2773.5		1120.7	3287.3		1146.7	4669.3		1146.7	5874.7		1122.2	4517.9		1122.2	4976.2		1122.2	4699.5		1116.3	924.17		1124.1	4187.6		1142.8	2476.7		1142.8	3515.2		1146.3	2025.4		1146.7	3507.4		1120.7	2692.5		1146.7	2756
1086.7	2759.4		1121.3	3315.4		1147.3	4585.9		1147.3	5786.7		1122.9	4505.5		1122.9	4937.7		1122.9	4684.7		1116.9	944.24		1124.7	4134.3		1143.4	2458.7		1143.4	3536.7		1146.9	1963.9		1147.3	3539.5		1121.3	2694.1		1147.3	2737
1087.3	2745.5		1121.9	3317.5		1147.8	4569		1147.8	5827.5		1123.5	4475.9		1123.5	4972.4		1123.5	4754.2		1117.5	897.19		1125.3	4131.2		1144	2431.2		1144	3542.7		1147.5	1916.9		1147.8	3453.1		1121.9	2669.8		1147.8	2715.1
1087.9	2719.7		1122.5	3312.3		1148.4	4524.3		1148.4	5789.4		1124.1	4397.6		1124.1	4912.2		1124.1	4721.4		1118.1	895.86		1126	4072.8		1144.6	2406.2		1144.6	3580.2		1148.1	1945.9		1148.4	3544.8		1122.5	2617.2		1148.4	2687.6
1088.5	2706.2		1123.1	3306		1149	4565.4		1149	5721.7		1124.7	4377.6		1124.7	4863		1124.7	4613.8		1118.7	903.86		1126.6	4068.6		1145.2	2411.2		1145.2	3556.7		1148.6	1901.9		1149	3491.7		1123.1	2589.6		1149	2669.2
1089.1	2737.4		1123.7	3301.7		1149.6	4528.1		1149.6	5668.7		1125.3	4423.2		1125.3	4807		1125.3	4537.5		1119.3	932.15		1127.2	4021.1		1145.7	2375.3		1145.7	3509.7		1149.2	1876.9		1149.6	3431.2		1123.7	2592.5		1149.6	2676.9
1089.7	2747.5		1124.4	3362.9		1150.2	4574.5		1150.2	5714		1125.9	4300.2		1125.9	4790.3		1125.9	4480.1		1119.9	898.59		1127.8	4016.6		1146.3	2354.2		1146.3	3403.7		1149.8	1895.9		1150.2	3434.9		1124.4	2559.3		1150.2	2670.9
1090.3	2713.3		1125	3372.9		1150.7	4578.7		1150.7	5658.1		1126.5	4367.1		1126.5	4740.2		1126.5	4515.1		1120.5	933.15		1128.4	3947.1		1146.9	2329.7		1146.9	3389.7		1150.4	1886.9		1150.7	3414.3		1125	2534.9		1150.7	2561.9
1090.9	2695.7		1125.6	3449.1		1151.3	4571.4		1151.3	5689.4		1127.1	4329		1127.1	4689.2		1127.1	4467.3		1121.2	925.01		1129	3920.8		1147.5	2309.2		1147.5	3444.7		1151	1783.9		1151.3	3451.3		1125.6	2520.6		1151.3	2618.7
1091.5	2693.3		1126.2	3438.2		1151.9	4596.5		1151.9	5786.2		1127.7	4288.6		1127.7	4726.9		1127.7	4516.5		1121.8	881.36		1129.6	3919.8		1148.1	2278.7		1148.1	3475.7		1151.5	1820.9		1151.9	3391.2		1126.2	2506.7		1151.9	2574.1
1092	2671.8		1126.8	3429.3		1152.4	4490.5		1152.4	5539.1		1128.3	4274.9		1128.3	4621.4		1128.3	4567		1122.4	881.36		1130.2	3893.1		1148.6	2323.7		1148.6	3476.2		1152.1	1759.4		1152.4	3332.9		1126.8	2492		1152.4	2545.1
1092.6	2653.2		1127.4	3431.5		1153	4542.8		1153	5447.1		1128.9	4227.9		1128.9	4540.7		1128.9	4451.4		1123	881.36		1130.9	3890.1		1149.2	2261.2		1149.2	3471.7		1152.7	1840.4		1153	3297.7		1127.4	2493.1		1153	2632.1
1093.2	2634.3		1128	3470.7		1153.6	4471.9		1153.6	5576		1129.6	4264.8		1129.6	4622.2		1129.6	4353.9		1123.6	925.01		1131.5	3847.4		1149.8	2272.7		1149.8	3405.7		1153.3	1809.9		1153.6	3386.9		1128	2449.2		1153.6	2674.7
1093.8	2637.3		1128.6	3440.2		1154.2	4453.6		1154.2	5507.1		1130.2	4314.7		1130.2	4581.1		1130.2	4342.6		1124.2	933.15		1132.1	3806.8		1150.4	2288.3		1150.4	3386.7		1153.9	1774.4		1154.2	3390.1		1128.6	2407.4		1154.2	2601.9
1094.4	2623.7		1129.2	3404.7		1154.7	4517.1		1154.7	5541		1130.8	4226.2		1130.8	4547.1		1130.8	4323.7		1124.8	876.2		1132.7	3806.9		1151	2257.2		1151	3399.7		1154.4	1746.4		1154.7	3335.4		1129.2	2393.6		1154.7	2581.3
1095	2614.8		1129.9	3492.2		1155.3	4600.7		1155.3	5451.5		1131.4	4178		1131.4	4436.6		1131.4	4334.6		1125.4	873.7		1133.3	3728.8		1151.5	2248.8		1151.5	3347.7		1155	1762.9		1155.3	3337.4		1129.9	2367.5		1155.3	2495.3
1095.6	2623.3		1130.5	3491.1		1155.9	4560.2		1155.9	5446.6		1132	4195.5		1132	4384.6		1132	4266		1126	848.9		1133.9	3736.7		1152.1	2215.3		1152.1	3351.2		1155.6	1777.9		1155.9	3322.6		1130.5	2337.1		1155.9	2465.6
1096.2	2622.5		1131.1	3538.5		1156.5	4397.7		1156.5	5475.5		1132.6	4186		1132.6	4382.3		1132.6	4250.2		1126.7	828.41		1134.5	3711.5		1152.7	2167.8		1152.7	3331.7		1156.2	1721.9		1156.5	3326.1		1131.1	2398.2		1156.5	2514.1
1096.8	2619.4		1131.7	3481.3		1157	4458.9		1157	5401.6		1133.2	4117.7		1133.2	4366		1133.2	4192		1127.3	822.34		1135.2	3691		1153.3	2188.2		1153.3	3289.2		1156.8	1756.9		1157	3310.4		1131.7	2374.3		1157	2518.7
1097.3	2581.4		1132.3	3491.2		1157.6	4449.5		1157.6	5180.1		1133.8	4134.8		1133.8	4365.6		1133.8	4178.6		1127.9	830.66		1135.8	3655.6		1153.9	2156.2		1153.9	3268.2		1157.3	1708.9		1157.6	3321.4		1132.3	2346.3		1157.6	2462.5
1097.9	2560.1		1132.9	3503.1		1158.2	4490.5		1158.2	5274.7		1134.4	4106.6		1134.4	4334.9		1134.4	4151.9		1128.5	828.51		1136.4	3633.6		1154.4	2084.2		1154.4	3340.7		1157.9	1655.4		1158.2	3410		1132.9	2324.8		1158.2	2392.9
1098.5	2584.3		1133.5	3485.8		1158.8	4396.2		1158.8	5105.1		1135	4043.8		1135	4279.6		1135	4105.9		1129.1	845.65		1137	3643.6		1155	2098.2		1155	3242.7		1158.5	1666.4		1158.8	3273.1		1133.5	2309.7		1158.8	2438.1
1099.1	2589.8		1134.1	3532.5		1159	4404.2		1159	5165.1		1135.6	4016		1135.6	4181.2		1135.6	4055		1129.7	803.25		1137.6	3614.6		1155.6	2122.7		1155.6	3230.7		1159.1	1699.4		1159	3308.1		1134.1	2277.8		1159	2428.1
1099.7	2563.8		1134.7	3560.3		1159.6	4410.2		1159.6	5131.6		1136.3	4046		1136.3	4177.9		1136.3	4063.9		1130.3	812.63		1138.2	3571.2		1156.2	2090.3		1156.2	3207.7		1159.7	1688.4		1159.6	3159.1		1134.7	2237.1		1159.6	2411.1
1100.3	2534.2		1135.4	3588		1160.1	4426.2		1160.1	5142.6		1136.9	4029.2		1136.9	4180.7		1136.9	4086.1		1130.9	811.16		1138.8	3560.4		1156.8	2087.2		1156.8	3235.7		1160.2	1707.9		1160.1	3194.1		1135.4	2199.9		1160.1	2385.1
1100.9	2524.4		1136	3588.8		1160.7	4464.7		1160.7	5164.6		1137.5	3959.8		1137.5	4133.7		1137.5	4016.1		1131.5	782.86		1139.4	3527.1		1157.3	2077.7		1157.3	3236.7		1160.8	1660.9		1160.7	3229.1		1136	2217.6		1160.7	2384.1
1101.5	2515		1136.6	3589.7		1161.3	4384.7		1161.3	5089.1		1138.1	3974.6		1138.1	4073.2		1138.1	3955.2		1132.2	772.26		1140.1	3438.8		1157.9	2063.2		1157.9	3263.2		1161.4	1681.4		1161.3	3188.1		1136.6	2214.8		1161.3	2309.6
1102.1	2491.5		1137.2	3551.7		1161.9	4266.2		1161.9	5012.1		1138.7	3929.7		1138.7	3993.8		1138.7	3964.2		1132.8	780.66		1140.7	3459.4		1158.5	2080.7		1158.5	3206.7		1162	1600.9		1161.9	3339.1		1137.2	2197.7		1161.9	2351.1
1102.7	2497.3		1137.8	3516.4		1162.5	4377.7		1162.5	5007.1		1139.3	3920.7		1139.3	3949.6		1139.3	3917.1		1133.4	780.97		1141.3	3431		1159.1	2010.2		1159.1	3174.7		1162.6	1613.9		1162.5	3275.1		1137.8	2170		1162.5	2287.1
1103.2	2507.2		1138.4	3600		1163.1	4368.2		1163.1	4936.1		1139.9	3962.5		1139.9	3922.7		1139.9	3911.9		1134	773.29		1141.9	3407.9		1159.7	2026.2		1159.7	3154.2		1163.1	1670.4		1163.1	3259.1		1138.4	2134.5		1163.1	2361.1
[truncated: 1,352 more rows]
